# Supplementary material for: Trends in the Prevalence of Overweight and Obesity among Chinese Preschool Children from 2006 to 2014
Source: PLoS One. 2015 Aug 12;10(8):e0134466. doi: 10.1371/journal.pone.0134466 (PMC4534378; doi:10.1371/journal.pone.0134466)
Supplement: S2 File — (XLSX) [file pone.0134466.s002.xlsx]

## Sheet: PONE-D-15-04873R1 2015.5.5 new
Keynum	Year_ID	PID	District_No	District_English	Region_NO	Region_name	Kindergarten_No	Data_birth	Age_year	Age_continue	Age_month	Sex_name	Sex_No	Weight	Height	Data_PE	BMI	zhaz	zbmi	zwaz	Obesity_WHO	Overweight_WHO	Obesity_IOTF	Overweight_IOTF
20060100393	2006	393	1	Heping District	1	Central urban	2	2003-04-11	3	3	36	girl	2	14	95.8	2006-04-13	15.2545	0.2	-0.11	0.08	2	2	2	2
20060100395	2006	395	1	Heping District	1	Central urban	2	2003-04-09	3	3	36	girl	2	17.3	98.3	2006-04-13	17.9035	0.85	1.69	1.66	2	1	2	1
20060100407	2006	407	1	Heping District	1	Central urban	2	2003-04-06	3	3	36	girl	2	18.2	97.6	2006-04-13	19.1061	0.67	2.38	2.02	1	1	2	1
20060100412	2006	412	1	Heping District	1	Central urban	2	2003-04-03	3	3	36	boy	1	15.4	99.1	2006-04-13	15.681	0.81	0.07	0.58	2	2	2	2
20060100416	2006	416	1	Heping District	1	Central urban	2	2003-04-02	3	3	36	girl	2	13.7	92.1	2006-04-13	16.1511	-0.78	0.55	-0.09	2	2	2	2
20060100424	2006	424	1	Heping District	1	Central urban	2	2003-04-01	3	3	36	girl	2	14.8	97.2	2006-04-13	15.665	0.56	0.2	0.51	2	2	2	2
20060100428	2006	428	1	Heping District	1	Central urban	2	2003-03-31	3	3	36	girl	2	16.5	98.4	2006-04-13	17.0409	0.88	1.16	1.32	2	1	2	2
20060100431	2006	431	1	Heping District	1	Central urban	2	2003-03-29	3	3	36	boy	1	16.2	98.9	2006-04-13	16.5624	0.76	0.75	1	2	2	2	2
20060100432	2006	432	1	Heping District	1	Central urban	2	2003-03-29	3	3	36	girl	2	18.1	106.5	2006-04-13	15.958	3	0.42	1.98	2	2	2	2
20060100434	2006	434	1	Heping District	1	Central urban	2	2003-03-28	3	3	36	boy	1	14.5	96.7	2006-04-13	15.5065	0.16	-0.07	0.09	2	2	2	2
20060100438	2006	438	1	Heping District	1	Central urban	2	2003-03-27	3	3	36	boy	1	14.1	92.8	2006-04-13	16.3728	-0.89	0.61	-0.14	2	2	2	2
20060100439	2006	439	1	Heping District	1	Central urban	2	2003-03-27	3	3	36	boy	1	15	98.3	2006-04-13	15.5233	0.6	-0.06	0.37	2	2	2	2
20060100445	2006	445	1	Heping District	1	Central urban	2	2003-03-24	3	3	36	boy	1	17.1	103	2006-04-13	16.1184	1.86	0.41	1.44	2	2	2	2
20060100457	2006	457	1	Heping District	1	Central urban	3	2003-03-21	3	3	36	girl	2	13.3	94	2006-03-22	15.0521	-0.28	-0.27	-0.32	2	2	2	2
20060100469	2006	469	1	Heping District	1	Central urban	2	2003-03-17	3	3	36	boy	1	15.5	98.4	2006-04-13	16.0082	0.62	0.33	0.64	2	2	2	2
20060100478	2006	478	1	Heping District	1	Central urban	2	2003-03-14	3	3	36	boy	1	13.2	91.8	2006-04-13	15.6635	-1.16	0.05	-0.69	2	2	2	2
20060100480	2006	480	1	Heping District	1	Central urban	2	2003-03-13	3	3.08333	37	girl	2	14	91.1	2006-04-13	16.8691	-1.2	1.05	-0.02	2	1	2	2
20060100522	2006	522	1	Heping District	1	Central urban	2	2003-02-26	3	3.08333	37	girl	2	14.45	93.7	2006-04-13	16.4584	-0.53	0.78	0.22	2	2	2	2
20060100523	2006	523	1	Heping District	1	Central urban	3	2003-02-26	3	3	36	girl	2	18.3	109.5	2006-03-22	15.2624	3.79	-0.1	2.06	2	2	2	2
20060100527	2006	527	1	Heping District	1	Central urban	2	2003-02-25	3	3.08333	37	girl	2	16.95	98.8	2006-04-13	17.3642	0.8	1.37	1.41	2	1	2	2
20060100542	2006	542	1	Heping District	1	Central urban	3	2003-02-20	3	3.08333	37	boy	1	19.25	104.1	2006-03-22	17.7635	1.96	1.63	2.3	2	1	2	2
20060100550	2006	550	1	Heping District	1	Central urban	3	2003-02-18	3	3.08333	37	girl	2	13.85	92.7	2006-03-22	16.1172	-0.79	0.54	-0.1	2	2	2	2
20060100571	2006	571	1	Heping District	1	Central urban	1	2003-02-10	3	3.25	39	girl	2	15.8	99.7	2006-05-11	15.8952	0.66	0.4	0.69	2	2	2	2
20060100581	2006	581	1	Heping District	1	Central urban	2	2003-02-08	3	3.16667	38	girl	2	14.9	93	2006-04-13	17.2274	-0.88	1.29	0.35	2	1	2	2
20060100598	2006	598	1	Heping District	1	Central urban	2	2003-02-01	3	3.16667	38	girl	2	15	95	2006-04-13	16.6205	-0.37	0.89	0.4	2	2	2	2
20060100604	2006	604	1	Heping District	1	Central urban	2	2003-01-31	3	3.16667	38	boy	1	17.6	100.9	2006-04-13	17.2874	0.93	1.32	1.47	2	1	2	2
20060100610	2006	610	1	Heping District	1	Central urban	2	2003-01-30	3	3.16667	38	boy	1	15.9	91	2006-04-13	19.2006	-1.68	2.57	0.65	1	1	2	1
20060100620	2006	620	1	Heping District	1	Central urban	2	2003-01-29	3	3.16667	38	boy	1	14.7	94	2006-04-13	16.6365	-0.89	0.85	0.01	2	2	2	2
20060100648	2006	648	1	Heping District	1	Central urban	2	2003-01-23	3	3.16667	38	girl	2	14.7	94.4	2006-04-13	16.4958	-0.52	0.81	0.25	2	2	2	2
20060100656	2006	656	1	Heping District	1	Central urban	3	2003-01-22	3	3.16667	38	boy	1	18.15	100	2006-03-22	18.15	0.69	1.9	1.72	2	1	2	1
20060100663	2006	663	1	Heping District	1	Central urban	2	2003-01-21	3	3.16667	38	boy	1	14.3	97	2006-04-13	15.1982	-0.1	-0.28	-0.22	2	2	2	2
20060100664	2006	664	1	Heping District	1	Central urban	2	2003-01-21	3	3.16667	38	boy	1	18.75	101	2006-04-13	18.3806	0.95	2.06	1.98	1	1	2	1
20060100670	2006	670	1	Heping District	1	Central urban	3	2003-01-20	3	3.16667	38	boy	1	14.25	93.2	2006-03-22	16.4053	-1.1	0.67	-0.24	2	2	2	2
20060100697	2006	697	1	Heping District	1	Central urban	3	2003-01-15	3	3.16667	38	girl	2	14.85	94.5	2006-03-22	16.6289	-0.49	0.9	0.32	2	2	2	2
20060100704	2006	704	1	Heping District	1	Central urban	2	2003-01-14	3	3.16667	38	boy	1	15.8	100.5	2006-04-13	15.6432	0.82	0.08	0.6	2	2	2	2
20060100705	2006	705	1	Heping District	1	Central urban	2	2003-01-14	3	3.16667	38	boy	1	17	99.3	2006-04-13	17.2405	0.5	1.28	1.19	2	1	2	2
20060100716	2006	716	1	Heping District	1	Central urban	2	2003-01-13	3	3.25	39	boy	1	16.05	97.2	2006-04-13	16.988	-0.21	1.12	0.63	2	1	2	2
20060100730	2006	730	1	Heping District	1	Central urban	2	2003-01-09	3	3.25	39	girl	2	17.95	104.1	2006-04-13	16.5639	1.78	0.86	1.61	2	2	2	2
20060100735	2006	735	1	Heping District	1	Central urban	3	2003-01-08	3	3.16667	38	boy	1	18.2	102.7	2006-03-22	17.2556	1.4	1.29	1.74	2	1	2	2
20060100751	2006	751	1	Heping District	1	Central urban	2	2003-01-06	3	3.25	39	girl	2	14.8	98.8	2006-04-13	15.1617	0.43	-0.14	0.2	2	2	2	2
20060100763	2006	763	1	Heping District	1	Central urban	2	2003-01-04	3	3.25	39	girl	2	13	91.5	2006-04-13	15.5275	-1.42	0.13	-0.8	2	2	2	2
20060100799	2006	799	1	Heping District	1	Central urban	2	2002-12-28	3	3.25	39	boy	1	17.5	101.4	2006-04-13	17.0201	0.88	1.14	1.33	2	1	2	2
20060100815	2006	815	1	Heping District	1	Central urban	2	2002-12-26	3	3.25	39	boy	1	13.9	97	2006-04-13	14.7731	-0.26	-0.62	-0.54	2	2	2	2
20060100816	2006	816	1	Heping District	1	Central urban	2	2002-12-26	3	3.25	39	boy	1	14.8	102.2	2006-04-13	14.1697	1.09	-1.15	-0.03	2	2	2	2
20060100836	2006	836	1	Heping District	1	Central urban	2	2002-12-24	3	3.25	39	girl	2	13.9	96	2006-04-13	15.0825	-0.28	-0.2	-0.28	2	2	2	2
20060100837	2006	837	1	Heping District	1	Central urban	3	2002-12-24	3	3.16667	38	boy	1	19.7	107.5	2006-03-22	17.0471	2.66	1.15	2.38	2	1	2	2
20060100849	2006	849	1	Heping District	1	Central urban	3	2002-12-23	3	3.16667	38	boy	1	19.55	106.2	2006-03-22	17.334	2.32	1.35	2.32	2	1	2	2
20060100864	2006	864	1	Heping District	1	Central urban	2	2002-12-21	3	3.25	39	boy	1	14.85	96	2006-04-13	16.1133	-0.52	0.47	0	2	2	2	2
20060100883	2006	883	1	Heping District	1	Central urban	1	2002-12-18	3	3.33333	40	boy	1	14.54	96.4	2006-05-11	15.6463	-0.58	0.13	-0.26	2	2	2	2
20060100885	2006	885	1	Heping District	1	Central urban	3	2002-12-18	3	3.25	39	boy	1	15.1	101.2	2006-03-22	14.744	0.83	-0.64	0.14	2	2	2	2
20060100893	2006	893	1	Heping District	1	Central urban	2	2002-12-17	3	3.25	39	girl	2	13.35	96.6	2006-04-13	14.3063	-0.12	-0.83	-0.59	2	2	2	2
20060100894	2006	894	1	Heping District	1	Central urban	2	2002-12-17	3	3.25	39	boy	1	17.2	104.8	2006-04-13	15.6605	1.77	0.12	1.19	2	2	2	2
20060100914	2006	914	1	Heping District	1	Central urban	3	2002-12-13	3	3.25	39	girl	2	14.7	97.5	2006-03-22	15.4635	0.1	0.09	0.15	2	2	2	2
20060100920	2006	920	1	Heping District	1	Central urban	1	2002-12-12	3	3.33333	40	boy	1	16.6	100.4	2006-05-11	16.468	0.45	0.76	0.81	2	2	2	2
20060100921	2006	921	1	Heping District	1	Central urban	3	2002-12-12	3	3.25	39	boy	1	13.7	94.2	2006-03-22	15.439	-0.99	-0.06	-0.66	2	2	2	2
20060100975	2006	975	1	Heping District	1	Central urban	3	2002-12-03	3	3.25	39	boy	1	14.2	99	2006-03-22	14.4883	0.26	-0.86	-0.36	2	2	2	2
20060100976	2006	976	1	Heping District	1	Central urban	3	2002-12-03	3	3.25	39	boy	1	15.1	99.2	2006-03-22	15.3445	0.31	-0.14	0.14	2	2	2	2
20060100985	2006	985	1	Heping District	1	Central urban	3	2002-12-02	3	3.25	39	boy	1	15.3	98.6	2006-03-22	15.7376	0.15	0.18	0.25	2	2	2	2
20060100986	2006	986	1	Heping District	1	Central urban	3	2002-12-02	3	3.25	39	boy	1	19.2	105.2	2006-03-22	17.3488	1.87	1.38	2.07	2	1	2	2
20060101013	2006	1013	1	Heping District	1	Central urban	3	2002-11-29	3	3.25	39	boy	1	16.55	100	2006-03-22	16.55	0.52	0.8	0.88	2	2	2	2
20060101014	2006	1014	1	Heping District	1	Central urban	3	2002-11-29	3	3.25	39	boy	1	16.55	100.5	2006-03-22	16.3857	0.65	0.68	0.88	2	2	2	2
20060101035	2006	1035	1	Heping District	1	Central urban	3	2002-11-27	3	3.25	39	girl	2	15.5	101.5	2006-03-22	15.0453	1.12	-0.23	0.55	2	2	2	2
20060101045	2006	1045	1	Heping District	1	Central urban	2	2002-11-26	3	3.33333	40	boy	1	14	95.3	2006-04-13	15.415	-0.86	-0.06	-0.57	2	2	2	2
20060101046	2006	1046	1	Heping District	1	Central urban	3	2002-11-26	3	3.25	39	boy	1	18.4	107.2	2006-03-22	16.0114	2.39	0.39	1.73	2	2	2	2
20060101056	2006	1056	1	Heping District	1	Central urban	2	2002-11-25	3	3.33333	40	girl	2	23	104.3	2006-04-13	21.1426	1.64	3.41	3.22	1	1	1	1
20060101066	2006	1066	1	Heping District	1	Central urban	1	2002-11-23	3	3.41667	41	girl	2	13.75	97.6	2006-05-11	14.4345	-0.2	-0.69	-0.55	2	2	2	2
20060101068	2006	1068	1	Heping District	1	Central urban	3	2002-11-23	3	3.25	39	boy	1	18.25	104	2006-03-22	16.8732	1.56	1.04	1.67	2	1	2	2
20060101072	2006	1072	1	Heping District	1	Central urban	2	2002-11-22	3	3.33333	40	boy	1	17.2	99.6	2006-04-13	17.3384	0.25	1.39	1.1	2	1	2	2
20060101073	2006	1073	1	Heping District	1	Central urban	2	2002-11-22	3	3.33333	40	girl	2	21.65	107.6	2006-04-13	18.6996	2.47	2.15	2.8	1	1	2	1
20060101085	2006	1085	1	Heping District	1	Central urban	2	2002-11-20	3	3.33333	40	boy	1	16	98.3	2006-04-13	16.5582	-0.09	0.83	0.51	2	2	2	2
20060101086	2006	1086	1	Heping District	1	Central urban	3	2002-11-20	3	3.33333	40	boy	1	15.7	98.5	2006-03-22	16.1818	-0.04	0.54	0.36	2	2	2	2
20060101096	2006	1096	1	Heping District	1	Central urban	2	2002-11-19	3	3.33333	40	boy	1	16.75	103.1	2006-04-13	15.7579	1.15	0.21	0.88	2	2	2	2
20060101097	2006	1097	1	Heping District	1	Central urban	2	2002-11-19	3	3.33333	40	boy	1	18.35	101.9	2006-04-13	17.6721	0.84	1.62	1.61	2	1	2	2
20060101098	2006	1098	1	Heping District	1	Central urban	3	2002-11-19	3	3.33333	40	boy	1	16.2	97.1	2006-03-22	17.1821	-0.4	1.28	0.61	2	1	2	2
20060101111	2006	1111	1	Heping District	1	Central urban	2	2002-11-18	3	3.33333	40	boy	1	16.2	99.6	2006-04-13	16.3304	0.25	0.66	0.61	2	2	2	2
20060101145	2006	1145	1	Heping District	1	Central urban	3	2002-11-15	3	3.33333	40	boy	1	15.25	97.4	2006-03-22	16.075	-0.32	0.46	0.13	2	2	2	2
20060101158	2006	1158	1	Heping District	1	Central urban	2	2002-11-14	3	3.33333	40	girl	2	14.7	95.2	2006-04-13	16.2197	-0.64	0.63	0.05	2	2	2	2
20060101159	2006	1159	1	Heping District	1	Central urban	2	2002-11-14	3	3.33333	40	girl	2	15.85	99	2006-04-13	16.1718	0.31	0.6	0.61	2	2	2	2
20060101160	2006	1160	1	Heping District	1	Central urban	3	2002-11-14	3	3.33333	40	girl	2	15.5	101.3	2006-03-22	15.1047	0.89	-0.18	0.45	2	2	2	2
20060101169	2006	1169	1	Heping District	1	Central urban	2	2002-11-13	3	3.41667	41	girl	2	13.4	98.4	2006-04-13	13.8393	0	-1.2	-0.75	2	2	2	2
20060101198	2006	1198	1	Heping District	1	Central urban	2	2002-11-11	3	3.41667	41	boy	1	18.5	102	2006-04-13	17.7816	0.7	1.7	1.58	2	1	2	1
20060101204	2006	1204	1	Heping District	1	Central urban	2	2002-11-10	3	3.41667	41	boy	1	14.4	95.4	2006-04-13	15.8222	-0.98	0.28	-0.43	2	2	2	2
20060101205	2006	1205	1	Heping District	1	Central urban	3	2002-11-10	3	3.33333	40	girl	2	16.2	101.6	2006-03-22	15.6938	0.96	0.26	0.77	2	2	2	2
20060101206	2006	1206	1	Heping District	1	Central urban	3	2002-11-10	3	3.33333	40	boy	1	16.2	102.2	2006-03-22	15.5101	0.92	0.02	0.61	2	2	2	2
20060101213	2006	1213	1	Heping District	1	Central urban	2	2002-11-09	3	3.41667	41	girl	2	15.1	98.5	2006-04-13	15.5634	0.02	0.18	0.16	2	2	2	2
20060101239	2006	1239	1	Heping District	1	Central urban	2	2002-11-07	3	3.41667	41	girl	2	14.55	96.6	2006-04-13	15.5922	-0.45	0.2	-0.12	2	2	2	2
20060101240	2006	1240	1	Heping District	1	Central urban	2	2002-11-07	3	3.41667	41	boy	1	15.3	97	2006-04-13	16.261	-0.57	0.62	0.06	2	2	2	2
20060101241	2006	1241	1	Heping District	1	Central urban	2	2002-11-07	3	3.41667	41	boy	1	15.6	98.4	2006-04-13	16.1114	-0.22	0.51	0.22	2	2	2	2
20060101244	2006	1244	1	Heping District	1	Central urban	1	2002-11-06	3	3.5	42	girl	2	13.8	97.5	2006-05-11	14.5168	-0.38	-0.61	-0.62	2	2	2	2
20060101245	2006	1245	1	Heping District	1	Central urban	1	2002-11-06	3	3.5	42	boy	1	16.35	103.3	2006-05-11	15.3221	0.87	-0.1	0.51	2	2	2	2
20060101247	2006	1247	1	Heping District	1	Central urban	3	2002-11-06	3	3.33333	40	boy	1	14.45	95.1	2006-03-22	15.9774	-0.91	0.39	-0.31	2	2	2	2
20060101248	2006	1248	1	Heping District	1	Central urban	3	2002-11-06	3	3.33333	40	girl	2	16.65	102.2	2006-03-22	15.9409	1.11	0.44	0.97	2	2	2	2
20060101267	2006	1267	1	Heping District	1	Central urban	2	2002-11-05	3	3.41667	41	girl	2	14.6	95.3	2006-04-13	16.0756	-0.77	0.54	-0.1	2	2	2	2
20060101268	2006	1268	1	Heping District	1	Central urban	2	2002-11-05	3	3.41667	41	girl	2	15.1	100.5	2006-04-13	14.9501	0.52	-0.28	0.16	2	2	2	2
20060101269	2006	1269	1	Heping District	1	Central urban	3	2002-11-05	3	3.33333	40	girl	2	19.3	106.1	2006-03-22	17.1446	2.09	1.24	2.02	2	1	2	2
20060101282	2006	1282	1	Heping District	1	Central urban	2	2002-11-03	3	3.41667	41	boy	1	19.2	104	2006-04-13	17.7515	1.21	1.68	1.88	2	1	2	1
20060101283	2006	1283	1	Heping District	1	Central urban	3	2002-11-03	3	3.33333	40	girl	2	14.4	97.2	2006-03-22	15.2416	-0.14	-0.07	-0.11	2	2	2	2
20060101287	2006	1287	1	Heping District	1	Central urban	1	2002-11-02	3	3.5	42	girl	2	13.55	91.6	2006-05-11	16.1491	-1.83	0.6	-0.76	2	2	2	2
20060101301	2006	1301	1	Heping District	1	Central urban	2	2002-11-01	3	3.41667	41	girl	2	14.25	97.5	2006-04-13	14.9901	-0.22	-0.25	-0.28	2	2	2	2
20060101302	2006	1302	1	Heping District	1	Central urban	2	2002-11-01	3	3.41667	41	boy	1	15	97.5	2006-04-13	15.7791	-0.45	0.25	-0.1	2	2	2	2
20060101303	2006	1303	1	Heping District	1	Central urban	2	2002-11-01	3	3.41667	41	girl	2	17.3	100	2006-04-13	17.3	0.4	1.34	1.15	2	1	2	2
20060101304	2006	1304	1	Heping District	1	Central urban	2	2002-11-01	3	3.41667	41	girl	2	20	102.2	2006-04-13	19.1482	0.94	2.39	2.16	1	1	2	1
20060101305	2006	1305	1	Heping District	1	Central urban	3	2002-11-01	3	3.33333	40	boy	1	17.2	100.5	2006-03-22	17.0293	0.48	1.17	1.1	2	1	2	2
20060101315	2006	1315	1	Heping District	1	Central urban	3	2002-10-31	3	3.33333	40	boy	1	16.25	100.5	2006-03-22	16.0887	0.48	0.47	0.64	2	2	2	2
20060101327	2006	1327	1	Heping District	1	Central urban	1	2002-10-30	3	3.5	42	boy	1	19.9	104.5	2006-05-11	18.223	1.17	2.01	2.07	1	1	2	1
20060101330	2006	1330	1	Heping District	1	Central urban	2	2002-10-30	3	3.41667	41	girl	2	16	99.1	2006-04-13	16.2919	0.17	0.69	0.59	2	2	2	2
20060101348	2006	1348	1	Heping District	1	Central urban	2	2002-10-28	3	3.41667	41	boy	1	17.2	105.9	2006-04-13	15.3369	1.7	-0.1	1	2	2	2	2
20060101374	2006	1374	1	Heping District	1	Central urban	1	2002-10-25	3	3.5	42	boy	1	20.05	106.5	2006-05-11	17.6773	1.68	1.64	2.13	2	1	2	1
20060101376	2006	1376	1	Heping District	1	Central urban	2	2002-10-25	3	3.41667	41	boy	1	15.7	94	2006-04-13	17.7682	-1.34	1.69	0.27	2	1	2	1
20060101399	2006	1399	1	Heping District	1	Central urban	1	2002-10-23	3	3.5	42	girl	2	22.15	110.6	2006-05-11	18.1077	2.84	1.82	2.75	2	1	2	1
20060101410	2006	1410	1	Heping District	1	Central urban	2	2002-10-22	3	3.41667	41	boy	1	16	104.6	2006-04-13	14.6237	1.36	-0.7	0.42	2	2	2	2
20060101411	2006	1411	1	Heping District	1	Central urban	2	2002-10-22	3	3.41667	41	boy	1	16.5	100.9	2006-04-13	16.207	0.42	0.58	0.67	2	2	2	2
20060101412	2006	1412	1	Heping District	1	Central urban	3	2002-10-22	3	3.41667	41	boy	1	15.7	104.1	2006-03-22	14.4877	1.24	-0.82	0.27	2	2	2	2
20060101421	2006	1421	1	Heping District	1	Central urban	3	2002-10-21	3	3.41667	41	girl	2	16.4	98.5	2006-03-22	16.9033	0.02	1.09	0.77	2	1	2	2
20060101422	2006	1422	1	Heping District	1	Central urban	3	2002-10-21	3	3.41667	41	boy	1	18.4	103.1	2006-03-22	17.3101	0.98	1.38	1.54	2	1	2	2
20060101435	2006	1435	1	Heping District	1	Central urban	1	2002-10-20	3	3.5	42	boy	1	14.2	99.9	2006-05-11	14.2284	0.01	-1.03	-0.63	2	2	2	2
20060101451	2006	1451	1	Heping District	1	Central urban	2	2002-10-18	3	3.41667	41	boy	1	22	104.4	2006-04-13	20.1847	1.31	3.2	2.95	1	1	1	1
20060101483	2006	1483	1	Heping District	1	Central urban	2	2002-10-15	3	3.41667	41	girl	2	14.6	101.3	2006-04-13	14.2277	0.72	-0.87	-0.1	2	2	2	2
20060101484	2006	1484	1	Heping District	1	Central urban	2	2002-10-15	3	3.41667	41	boy	1	18.7	102.4	2006-04-13	17.8337	0.8	1.74	1.67	2	1	2	1
20060101485	2006	1485	1	Heping District	1	Central urban	3	2002-10-15	3	3.41667	41	boy	1	14.7	98.1	2006-03-22	15.2749	-0.29	-0.15	-0.26	2	2	2	2
20060101496	2006	1496	1	Heping District	1	Central urban	2	2002-10-14	3	3.41667	41	boy	1	18.1	104.4	2006-04-13	16.6065	1.31	0.88	1.41	2	2	2	2
20060101497	2006	1497	1	Heping District	1	Central urban	3	2002-10-14	3	3.41667	41	girl	2	16.7	103.4	2006-03-22	15.6198	1.24	0.22	0.9	2	2	2	2
20060101516	2006	1516	1	Heping District	1	Central urban	3	2002-10-11	3	3.41667	41	girl	2	14.7	99.5	2006-03-22	14.8481	0.27	-0.36	-0.04	2	2	2	2
20060101527	2006	1527	1	Heping District	1	Central urban	2	2002-10-10	3	3.5	42	girl	2	13	95.8	2006-04-13	14.1649	-0.8	-0.9	-1.08	2	2	2	2
20060101528	2006	1528	1	Heping District	1	Central urban	3	2002-10-10	3	3.41667	41	girl	2	13.35	95.3	2006-03-22	14.6993	-0.77	-0.48	-0.78	2	2	2	2
20060101541	2006	1541	1	Heping District	1	Central urban	1	2002-10-09	3	3.58333	43	boy	1	17	105.7	2006-05-11	15.2159	1.31	-0.17	0.73	2	2	2	2
20060101550	2006	1550	1	Heping District	1	Central urban	2	2002-10-08	3	3.5	42	boy	1	16.2	102	2006-04-13	15.5709	0.54	0.1	0.43	2	2	2	2
20060101565	2006	1565	1	Heping District	1	Central urban	1	2002-10-07	3	3.58333	43	girl	2	14.8	94	2006-05-11	16.7497	-1.38	0.99	-0.18	2	2	2	2
20060101567	2006	1567	1	Heping District	1	Central urban	3	2002-10-07	3	3.41667	41	boy	1	15.7	98.2	2006-03-22	16.2808	-0.27	0.64	0.27	2	2	2	2
20060101586	2006	1586	1	Heping District	1	Central urban	2	2002-10-05	3	3.5	42	girl	2	16.6	103.9	2006-04-13	15.3772	1.2	0.05	0.76	2	2	2	2
20060101617	2006	1617	1	Heping District	1	Central urban	2	2002-10-02	3	3.5	42	girl	2	15.9	101.5	2006-04-13	15.4335	0.61	0.09	0.45	2	2	2	2
20060101635	2006	1635	1	Heping District	1	Central urban	2	2002-10-01	3	3.5	42	boy	1	16.6	101.7	2006-04-13	16.0497	0.47	0.48	0.63	2	2	2	2
20060101652	2006	1652	1	Heping District	1	Central urban	3	2002-09-30	3	3.41667	41	girl	2	13.7	94	2006-03-22	15.5048	-1.09	0.13	-0.58	2	2	2	2
20060101687	2006	1687	1	Heping District	1	Central urban	1	2002-09-27	3	3.58333	43	girl	2	18.35	103.6	2006-05-11	17.0969	0.95	1.21	1.38	2	1	2	2
20060101688	2006	1688	1	Heping District	1	Central urban	2	2002-09-27	3	3.5	42	girl	2	13.7	91.7	2006-04-13	16.2923	-1.8	0.69	-0.67	2	2	2	2
20060101689	2006	1689	1	Heping District	1	Central urban	2	2002-09-27	3	3.5	42	girl	2	19.7	103.1	2006-04-13	18.5331	1	2.05	1.96	1	1	2	1
20060101690	2006	1690	1	Heping District	1	Central urban	3	2002-09-27	3	3.41667	41	boy	1	19.7	103.8	2006-03-22	18.284	1.16	2.03	2.08	1	1	2	1
20060101719	2006	1719	1	Heping District	1	Central urban	1	2002-09-24	3	3.58333	43	girl	2	17.3	102	2006-05-11	16.6282	0.56	0.92	0.96	2	2	2	2
20060101721	2006	1721	1	Heping District	1	Central urban	3	2002-09-24	3	3.41667	41	boy	1	17.45	103.4	2006-03-22	16.3213	1.06	0.67	1.12	2	2	2	2
20060101732	2006	1732	1	Heping District	1	Central urban	3	2002-09-23	3	3.41667	41	boy	1	19.7	102.3	2006-03-22	18.8241	0.78	2.38	2.08	1	1	2	1
20060101758	2006	1758	1	Heping District	1	Central urban	2	2002-09-20	3	3.5	42	boy	1	15.4	98.4	2006-04-13	15.9049	-0.36	0.36	0.03	2	2	2	2
20060101765	2006	1765	1	Heping District	1	Central urban	3	2002-09-19	3	3.5	42	girl	2	17.2	103.7	2006-03-22	15.9945	1.15	0.49	1.01	2	2	2	2
20060101777	2006	1777	1	Heping District	1	Central urban	2	2002-09-18	3	3.5	42	boy	1	16.25	102.8	2006-04-13	15.3768	0.75	-0.05	0.46	2	2	2	2
20060101778	2006	1778	1	Heping District	1	Central urban	3	2002-09-18	3	3.5	42	boy	1	14.05	99	2006-03-22	14.3353	-0.21	-0.93	-0.71	2	2	2	2
20060101796	2006	1796	1	Heping District	1	Central urban	2	2002-09-17	3	3.5	42	girl	2	16.7	97.8	2006-04-13	17.4598	-0.3	1.44	0.8	2	1	2	2
20060101797	2006	1797	1	Heping District	1	Central urban	2	2002-09-17	3	3.5	42	girl	2	16.8	103.2	2006-04-13	15.7743	1.02	0.33	0.85	2	2	2	2
20060101798	2006	1798	1	Heping District	1	Central urban	2	2002-09-17	3	3.5	42	girl	2	17.3	101.4	2006-04-13	16.8256	0.58	1.04	1.06	2	1	2	2
20060101799	2006	1799	1	Heping District	1	Central urban	3	2002-09-17	3	3.5	42	girl	2	17	100	2006-03-22	17	0.24	1.15	0.93	2	1	2	2
20060101818	2006	1818	1	Heping District	1	Central urban	2	2002-09-16	3	3.5	42	girl	2	15	96.2	2006-04-13	16.2084	-0.7	0.64	0.01	2	2	2	2
20060101819	2006	1819	1	Heping District	1	Central urban	3	2002-09-16	3	3.5	42	boy	1	16	102.5	2006-03-22	15.229	0.67	-0.17	0.34	2	2	2	2
20060101820	2006	1820	1	Heping District	1	Central urban	3	2002-09-16	3	3.5	42	boy	1	17.3	101.1	2006-03-22	16.9256	0.32	1.12	0.96	2	1	2	2
20060101835	2006	1835	1	Heping District	1	Central urban	3	2002-09-15	3	3.5	42	girl	2	14.7	97.9	2006-03-22	15.3374	-0.28	0.02	-0.14	2	2	2	2
20060101844	2006	1844	1	Heping District	1	Central urban	2	2002-09-14	3	3.5	42	boy	1	14.55	98.6	2006-04-13	14.9661	-0.31	-0.39	-0.43	2	2	2	2
20060101845	2006	1845	1	Heping District	1	Central urban	2	2002-09-14	3	3.5	42	boy	1	15.9	100.3	2006-04-13	15.805	0.12	0.29	0.28	2	2	2	2
20060101846	2006	1846	1	Heping District	1	Central urban	2	2002-09-14	3	3.5	42	boy	1	17.6	102.3	2006-04-13	16.8175	0.62	1.05	1.1	2	1	2	2
20060101873	2006	1873	1	Heping District	1	Central urban	3	2002-09-12	3	3.5	42	girl	2	16.2	98.1	2006-03-22	16.8336	-0.23	1.05	0.58	2	1	2	2
20060101885	2006	1885	1	Heping District	1	Central urban	2	2002-09-11	3	3.58333	43	boy	1	17.9	101.6	2006-04-13	17.3407	0.29	1.43	1.14	2	1	2	2
20060101893	2006	1893	1	Heping District	1	Central urban	2	2002-09-10	3	3.58333	43	girl	2	14.2	98.9	2006-04-13	14.5176	-0.19	-0.6	-0.49	2	2	2	2
20060101894	2006	1894	1	Heping District	1	Central urban	2	2002-09-10	3	3.58333	43	girl	2	15.9	99.5	2006-04-13	16.0602	-0.04	0.54	0.35	2	2	2	2
20060101895	2006	1895	1	Heping District	1	Central urban	3	2002-09-10	3	3.5	42	boy	1	15.9	100.4	2006-03-22	15.7736	0.14	0.26	0.28	2	2	2	2
20060101908	2006	1908	1	Heping District	1	Central urban	3	2002-09-09	3	3.5	42	girl	2	15.9	97.7	2006-03-22	16.6574	-0.33	0.93	0.45	2	2	2	2
20060101925	2006	1925	1	Heping District	1	Central urban	2	2002-09-07	3	3.58333	43	girl	2	16.4	104	2006-04-13	15.1627	1.05	-0.1	0.58	2	2	2	2
20060101926	2006	1926	1	Heping District	1	Central urban	3	2002-09-07	3	3.5	42	boy	1	15.75	97	2006-03-22	16.7393	-0.72	0.99	0.21	2	2	2	2
20060101934	2006	1934	1	Heping District	1	Central urban	2	2002-09-06	3	3.58333	43	boy	1	15.7	100.9	2006-04-13	15.4212	0.11	0	0.09	2	2	2	2
20060101948	2006	1948	1	Heping District	1	Central urban	2	2002-09-05	3	3.58333	43	boy	1	16.8	103.3	2006-04-13	15.7438	0.71	0.26	0.63	2	2	2	2
20060101949	2006	1949	1	Heping District	1	Central urban	2	2002-09-05	3	3.58333	43	girl	2	17.6	104.4	2006-04-13	16.1477	1.15	0.6	1.08	2	2	2	2
20060101973	2006	1973	1	Heping District	1	Central urban	2	2002-09-03	3	3.58333	43	boy	1	18.5	106.2	2006-04-13	16.403	1.44	0.76	1.4	2	2	2	2
20060101983	2006	1983	1	Heping District	1	Central urban	1	2002-09-02	3	3.66667	44	girl	2	17.4	103.7	2006-05-11	16.1805	0.82	0.62	0.91	2	2	2	2
20060101990	2006	1990	1	Heping District	1	Central urban	1	2002-09-01	3	3.66667	44	boy	1	16	101.4	2006-05-11	15.5612	0.09	0.13	0.16	2	2	2	2
20060102049	2006	2049	1	Heping District	1	Central urban	2	2002-08-28	3	3.58333	43	boy	1	15	96	2006-04-13	16.276	-1.11	0.66	-0.27	2	2	2	2
20060102082	2006	2082	1	Heping District	1	Central urban	2	2002-08-26	3	3.58333	43	boy	1	15.1	98.5	2006-04-13	15.5634	-0.49	0.11	-0.22	2	2	2	2
20060102083	2006	2083	1	Heping District	1	Central urban	2	2002-08-26	3	3.58333	43	boy	1	16.6	100.9	2006-04-13	16.3052	0.11	0.68	0.54	2	2	2	2
20060102084	2006	2084	1	Heping District	1	Central urban	2	2002-08-26	3	3.58333	43	girl	2	19.1	106.7	2006-04-13	16.7766	1.71	1.01	1.65	2	1	2	2
20060102132	2006	2132	1	Heping District	1	Central urban	3	2002-08-22	3	3.58333	43	girl	2	14.45	97.7	2006-03-22	15.1384	-0.48	-0.12	-0.36	2	2	2	2
20060102159	2006	2159	1	Heping District	1	Central urban	1	2002-08-20	3	3.66667	44	girl	2	18.3	106.1	2006-05-11	16.2562	1.4	0.67	1.27	2	2	2	2
20060102165	2006	2165	1	Heping District	1	Central urban	2	2002-08-20	3	3.58333	43	boy	1	15.6	101.9	2006-04-13	15.0237	0.36	-0.32	0.04	2	2	2	2
20060102181	2006	2181	1	Heping District	1	Central urban	1	2002-08-19	3	3.66667	44	boy	1	19.5	106.5	2006-05-11	17.1924	1.35	1.33	1.72	2	1	2	2
20060102198	2006	2198	1	Heping District	1	Central urban	2	2002-08-18	3	3.58333	43	boy	1	16.5	103.4	2006-04-13	15.4327	0.74	0.01	0.49	2	2	2	2
20060102211	2006	2211	1	Heping District	1	Central urban	2	2002-08-17	3	3.58333	43	boy	1	16	102.2	2006-04-13	15.3186	0.44	-0.08	0.25	2	2	2	2
20060102226	2006	2226	1	Heping District	1	Central urban	1	2002-08-16	3	3.66667	44	boy	1	16.5	103.9	2006-05-11	15.2846	0.71	-0.09	0.4	2	2	2	2
20060102228	2006	2228	1	Heping District	1	Central urban	3	2002-08-16	3	3.58333	43	boy	1	15.85	100.6	2006-03-22	15.6615	0.04	0.19	0.17	2	2	2	2
20060102229	2006	2229	1	Heping District	1	Central urban	3	2002-08-16	3	3.58333	43	girl	2	17.2	102.1	2006-03-22	16.4997	0.59	0.83	0.92	2	2	2	2
20060102245	2006	2245	1	Heping District	1	Central urban	3	2002-08-15	3	3.58333	43	boy	1	15.35	96.6	2006-03-22	16.4496	-0.96	0.79	-0.09	2	2	2	2
20060102246	2006	2246	1	Heping District	1	Central urban	3	2002-08-15	3	3.58333	43	boy	1	22.9	107.3	2006-03-22	19.8901	1.71	3.03	3.07	1	1	1	1
20060102274	2006	2274	1	Heping District	1	Central urban	3	2002-08-13	3	3.58333	43	boy	1	14.9	95.9	2006-03-22	16.2013	-1.14	0.61	-0.33	2	2	2	2
20060102381	2006	2381	1	Heping District	1	Central urban	1	2002-08-06	3	3.75	45	boy	1	18.5	105.6	2006-05-11	16.5899	0.97	0.92	1.22	2	2	2	2
20060102503	2006	2503	1	Heping District	1	Central urban	1	2002-07-29	3	3.75	45	boy	1	15.2	98.1	2006-05-11	15.7945	-0.86	0.32	-0.33	2	2	2	2
20060102534	2006	2534	1	Heping District	1	Central urban	2	2002-07-27	3	3.66667	44	boy	1	15.3	98.3	2006-04-13	15.8338	-0.68	0.34	-0.2	2	2	2	2
20060102543	2006	2543	1	Heping District	1	Central urban	3	2002-07-26	3	3.58333	43	boy	1	14.7	99.4	2006-03-22	14.878	-0.26	-0.45	-0.43	2	2	2	2
20060102544	2006	2544	1	Heping District	1	Central urban	3	2002-07-26	3	3.58333	43	girl	2	19.7	99.3	2006-03-22	19.9787	-0.09	2.79	1.87	1	1	1	1
20060102589	2006	2589	1	Heping District	1	Central urban	3	2002-07-23	3	3.58333	43	girl	2	14.7	99.1	2006-03-22	14.9682	-0.14	-0.25	-0.23	2	2	2	2
20060102590	2006	2590	1	Heping District	1	Central urban	3	2002-07-23	3	3.58333	43	girl	2	16.75	103.4	2006-03-22	15.6666	0.9	0.26	0.73	2	2	2	2
20060102605	2006	2605	1	Heping District	1	Central urban	3	2002-07-22	3	3.66667	44	boy	1	18.35	106.1	2006-03-22	16.3007	1.25	0.69	1.24	2	2	2	2
20060102617	2006	2617	1	Heping District	1	Central urban	2	2002-07-21	3	3.66667	44	girl	2	23.8	107	2006-04-13	20.7878	1.62	3.17	3.02	1	1	1	1
20060102618	2006	2618	1	Heping District	1	Central urban	3	2002-07-21	3	3.66667	44	boy	1	17.2	99.7	2006-03-22	17.3037	-0.33	1.41	0.73	2	1	2	2
20060102630	2006	2630	1	Heping District	1	Central urban	3	2002-07-20	3	3.66667	44	girl	2	15.2	97.1	2006-03-22	16.1215	-0.77	0.58	-0.07	2	2	2	2
20060102652	2006	2652	1	Heping District	1	Central urban	1	2002-07-19	3	3.75	45	boy	1	15.25	101.4	2006-05-11	14.8318	-0.06	-0.45	-0.31	2	2	2	2
20060102653	2006	2653	1	Heping District	1	Central urban	2	2002-07-19	3	3.66667	44	boy	1	18.7	100.4	2006-04-13	18.5513	-0.16	2.23	1.39	1	1	2	1
20060102665	2006	2665	1	Heping District	1	Central urban	3	2002-07-18	3	3.66667	44	girl	2	16.2	98.2	2006-03-22	16.7993	-0.51	1.03	0.4	2	1	2	2
20060102677	2006	2677	1	Heping District	1	Central urban	2	2002-07-17	3	3.66667	44	boy	1	18.8	102.5	2006-04-13	17.8941	0.36	1.81	1.43	2	1	2	1
20060102687	2006	2687	1	Heping District	1	Central urban	1	2002-07-16	3	3.75	45	boy	1	15.5	102.4	2006-05-11	14.782	0.19	-0.49	-0.18	2	2	2	2
20060102688	2006	2688	1	Heping District	1	Central urban	2	2002-07-16	3	3.66667	44	girl	2	18.55	106.4	2006-04-13	16.3855	1.47	0.76	1.36	2	2	2	2
20060102689	2006	2689	1	Heping District	1	Central urban	3	2002-07-16	3	3.66667	44	girl	2	16.45	103.5	2006-03-22	15.3563	0.77	0.05	0.51	2	2	2	2
20060102708	2006	2708	1	Heping District	1	Central urban	2	2002-07-15	3	3.66667	44	boy	1	17.6	105.1	2006-04-13	15.9334	1.01	0.42	0.92	2	2	2	2
20060102709	2006	2709	1	Heping District	1	Central urban	2	2002-07-15	3	3.66667	44	girl	2	21.25	111.3	2006-04-13	17.1541	2.65	1.25	2.28	2	1	2	2
20060102743	2006	2743	1	Heping District	1	Central urban	2	2002-07-12	3	3.75	45	boy	1	16	103.5	2006-04-13	14.9362	0.46	-0.36	0.07	2	2	2	2
20060102759	2006	2759	1	Heping District	1	Central urban	3	2002-07-11	3	3.66667	44	boy	1	16.25	103.5	2006-03-22	15.1695	0.61	-0.19	0.28	2	2	2	2
20060102775	2006	2775	1	Heping District	1	Central urban	3	2002-07-10	3	3.66667	44	boy	1	16.75	99.1	2006-03-22	17.0556	-0.48	1.24	0.52	2	1	2	2
20060102808	2006	2808	1	Heping District	1	Central urban	1	2002-07-08	3	3.83333	46	girl	2	15.15	98.1	2006-05-11	15.7425	-0.81	0.33	-0.26	2	2	2	2
20060102837	2006	2837	1	Heping District	1	Central urban	2	2002-07-06	3	3.75	45	boy	1	16.7	102.7	2006-04-13	15.8335	0.26	0.35	0.41	2	2	2	2
20060102838	2006	2838	1	Heping District	1	Central urban	3	2002-07-06	3	3.66667	44	boy	1	18.05	101.5	2006-03-22	17.5204	0.12	1.56	1.11	2	1	2	2
20060102883	2006	2883	1	Heping District	1	Central urban	1	2002-07-03	3	3.83333	46	boy	1	16.5	103.6	2006-05-11	15.3732	0.34	0.01	0.24	2	2	2	2
20060102885	2006	2885	1	Heping District	1	Central urban	3	2002-07-03	3	3.66667	44	boy	1	12.85	94	2006-03-22	14.5428	-1.74	-0.71	-1.6	2	2	2	2
20060102899	2006	2899	1	Heping District	1	Central urban	3	2002-07-02	3	3.66667	44	girl	2	14.7	99.1	2006-03-22	14.9682	-0.29	-0.24	-0.32	2	2	2	2
20060102900	2006	2900	1	Heping District	1	Central urban	3	2002-07-02	3	3.66667	44	girl	2	18.55	106.5	2006-03-22	16.3548	1.49	0.74	1.36	2	2	2	2
20060102915	2006	2915	1	Heping District	1	Central urban	3	2002-07-01	3	3.66667	44	boy	1	16.9	106	2006-03-22	15.0409	1.23	-0.29	0.59	2	2	2	2
20060102931	2006	2931	1	Heping District	1	Central urban	3	2002-06-30	3	3.66667	44	boy	1	15.7	100.8	2006-03-22	15.4518	-0.06	0.04	0.01	2	2	2	2
20060102945	2006	2945	1	Heping District	1	Central urban	3	2002-06-29	3	3.66667	44	girl	2	20.05	104.5	2006-03-22	18.3604	1.01	1.95	1.89	2	1	2	1
20060102955	2006	2955	1	Heping District	1	Central urban	1	2002-06-28	3	3.83333	46	boy	1	17.5	106.4	2006-05-11	15.4581	1.02	0.07	0.7	2	2	2	2
20060102956	2006	2956	1	Heping District	1	Central urban	3	2002-06-28	3	3.66667	44	boy	1	16.7	99.6	2006-03-22	16.8344	-0.35	1.08	0.5	2	1	2	2
20060102990	2006	2990	1	Heping District	1	Central urban	1	2002-06-26	3	3.83333	46	boy	1	16.9	105.5	2006-05-11	15.1838	0.8	-0.15	0.42	2	2	2	2
20060103014	2006	3014	1	Heping District	1	Central urban	1	2002-06-25	3	3.83333	46	girl	2	16.8	102.1	2006-05-11	16.116	0.13	0.58	0.49	2	2	2	2
20060103016	2006	3016	1	Heping District	1	Central urban	2	2002-06-25	3	3.75	45	girl	2	14.5	101.3	2006-04-13	14.1302	0.09	-0.89	-0.51	2	2	2	2
20060103070	2006	3070	1	Heping District	1	Central urban	1	2002-06-21	3	3.83333	46	girl	2	17.45	103.1	2006-05-11	16.4164	0.37	0.78	0.75	2	2	2	2
20060103071	2006	3071	1	Heping District	1	Central urban	3	2002-06-21	3	3.75	45	girl	2	15.2	100.5	2006-03-22	15.0491	-0.1	-0.17	-0.16	2	2	2	2
20060103072	2006	3072	1	Heping District	1	Central urban	3	2002-06-21	3	3.75	45	boy	1	19	102.4	2006-03-22	18.1198	0.19	1.96	1.43	2	1	2	1
20060103113	2006	3113	1	Heping District	1	Central urban	2	2002-06-19	3	3.75	45	girl	2	15.5	98.2	2006-04-13	16.0734	-0.65	0.55	-0.01	2	2	2	2
20060103127	2006	3127	1	Heping District	1	Central urban	3	2002-06-18	3	3.75	45	girl	2	18.9	102.2	2006-03-22	18.0951	0.3	1.79	1.4	2	1	2	1
20060103152	2006	3152	1	Heping District	1	Central urban	1	2002-06-17	3	3.83333	46	girl	2	13.8	97.3	2006-05-11	14.5765	-1	-0.52	-0.96	2	2	2	2
20060103153	2006	3153	1	Heping District	1	Central urban	1	2002-06-17	3	3.83333	46	boy	1	18.2	105.1	2006-05-11	16.4765	0.71	0.84	1	2	2	2	2
20060103156	2006	3156	1	Heping District	1	Central urban	2	2002-06-17	3	3.75	45	boy	1	17.1	105.7	2006-04-13	15.3055	1	-0.06	0.6	2	2	2	2
20060103171	2006	3171	1	Heping District	1	Central urban	3	2002-06-16	3	3.75	45	boy	1	15.35	98.9	2006-03-22	15.6934	-0.67	0.24	-0.26	2	2	2	2
20060103216	2006	3216	1	Heping District	1	Central urban	3	2002-06-13	3	3.75	45	boy	1	17.1	102.2	2006-03-22	16.3717	0.14	0.76	0.6	2	2	2	2
20060103230	2006	3230	1	Heping District	1	Central urban	2	2002-06-12	3	3.83333	46	boy	1	16.7	100.2	2006-04-13	16.6334	-0.48	0.96	0.33	2	2	2	2
20060103243	2006	3243	1	Heping District	1	Central urban	2	2002-06-11	3	3.83333	46	girl	2	18	100.6	2006-04-13	17.7859	-0.22	1.61	0.97	2	1	2	1
20060103244	2006	3244	1	Heping District	1	Central urban	3	2002-06-11	3	3.75	45	girl	2	16.4	102	2006-03-22	15.7632	0.26	0.34	0.4	2	2	2	2
20060103251	2006	3251	1	Heping District	1	Central urban	3	2002-06-10	3	3.75	45	girl	2	18.3	106.2	2006-03-22	16.2256	1.26	0.66	1.17	2	2	2	2
20060103273	2006	3273	1	Heping District	1	Central urban	3	2002-06-08	3	3.75	45	girl	2	20.6	107.7	2006-03-22	17.7597	1.62	1.6	1.98	2	1	2	1
20060103301	2006	3301	1	Heping District	1	Central urban	3	2002-06-06	3	3.75	45	girl	2	14.7	97.3	2006-03-22	15.5271	-0.87	0.18	-0.4	2	2	2	2
20060103302	2006	3302	1	Heping District	1	Central urban	3	2002-06-06	3	3.75	45	girl	2	17.7	105.1	2006-03-22	16.0239	1	0.52	0.94	2	2	2	2
20060103340	2006	3340	1	Heping District	1	Central urban	1	2002-06-04	3	3.91667	47	boy	1	14.3	103.6	2006-05-11	13.3234	0.2	-1.77	-0.98	2	2	2	2
20060103351	2006	3351	1	Heping District	1	Central urban	1	2002-06-03	3	3.91667	47	boy	1	19.35	106.4	2006-05-11	17.0922	0.87	1.29	1.39	2	1	2	2
20060103368	2006	3368	1	Heping District	1	Central urban	3	2002-06-02	3	3.75	45	boy	1	17.75	103.5	2006-03-22	16.5698	0.46	0.9	0.89	2	2	2	2
20060103387	2006	3387	1	Heping District	1	Central urban	2	2002-06-01	3	3.83333	46	girl	2	17.7	105	2006-04-13	16.0544	0.82	0.54	0.85	2	2	2	2
20060103411	2006	3411	1	Heping District	1	Central urban	3	2002-05-30	3	3.75	45	boy	1	16.4	103.1	2006-03-22	15.4286	0.36	0.04	0.27	2	2	2	2
20060103431	2006	3431	1	Heping District	1	Central urban	2	2002-05-29	3	3.83333	46	girl	2	15.8	101.9	2006-04-13	15.2163	0.09	-0.04	0.04	2	2	2	2
20060103432	2006	3432	1	Heping District	1	Central urban	3	2002-05-29	3	3.75	45	girl	2	18.2	106.1	2006-03-22	16.1674	1.23	0.62	1.14	2	2	2	2
20060103450	2006	3450	1	Heping District	1	Central urban	1	2002-05-27	3	3.91667	47	girl	2	15.5	101.5	2006-05-11	15.0453	-0.15	-0.16	-0.18	2	2	2	2
20060103455	2006	3455	1	Heping District	1	Central urban	1	2002-05-26	3	3.91667	47	girl	2	18.45	100.1	2006-05-11	18.4132	-0.48	1.95	1.06	2	1	2	1
20060103469	2006	3469	1	Heping District	1	Central urban	2	2002-05-25	3	3.83333	46	boy	1	16.3	107.9	2006-04-13	14.0005	1.39	-1.16	0.14	2	2	2	2
20060103478	2006	3478	1	Heping District	1	Central urban	2	2002-05-24	3	3.83333	46	girl	2	15.4	98.1	2006-04-13	16.0023	-0.81	0.51	-0.14	2	2	2	2
20060103545	2006	3545	1	Heping District	1	Central urban	1	2002-05-18	3	3.91667	47	boy	1	17.05	108.1	2006-05-11	14.5906	1.28	-0.62	0.41	2	2	2	2
20060103546	2006	3546	1	Heping District	1	Central urban	2	2002-05-18	3	3.83333	46	girl	2	18.15	107	2006-04-13	15.8529	1.29	0.41	1.03	2	2	2	2
20060103556	2006	3556	1	Heping District	1	Central urban	1	2002-05-17	3	3.91667	47	boy	1	18.2	107.7	2006-05-11	15.6906	1.19	0.27	0.92	2	2	2	2
20060103557	2006	3557	1	Heping District	1	Central urban	1	2002-05-17	3	3.91667	47	boy	1	19.8	110	2006-05-11	16.3636	1.74	0.77	1.57	2	2	2	2
20060103559	2006	3559	1	Heping District	1	Central urban	2	2002-05-17	3	3.83333	46	boy	1	15.3	104.5	2006-04-13	14.0107	0.56	-1.15	-0.36	2	2	2	2
20060103560	2006	3560	1	Heping District	1	Central urban	3	2002-05-17	3	3.83333	46	girl	2	15.55	101.2	2006-03-22	15.1834	-0.08	-0.07	-0.07	2	2	2	2
20060103598	2006	3598	1	Heping District	1	Central urban	3	2002-05-14	3	3.83333	46	boy	1	15.2	104.2	2006-03-22	13.9994	0.49	-1.16	-0.41	2	2	2	2
20060103625	2006	3625	1	Heping District	1	Central urban	2	2002-05-12	3	3.91667	47	boy	1	19.25	106.3	2006-04-13	17.0359	0.85	1.25	1.35	2	1	2	2
20060103626	2006	3626	1	Heping District	1	Central urban	3	2002-05-12	3	3.83333	46	boy	1	18.75	108.8	2006-03-22	15.8396	1.6	0.37	1.24	2	2	2	2
20060103634	2006	3634	1	Heping District	1	Central urban	2	2002-05-11	3	3.91667	47	boy	1	15	101.3	2006-04-13	14.6175	-0.35	-0.6	-0.6	2	2	2	2
20060103635	2006	3635	1	Heping District	1	Central urban	3	2002-05-11	3	3.83333	46	boy	1	17.1	103.5	2006-03-22	15.963	0.32	0.46	0.52	2	2	2	2
20060103725	2006	3725	1	Heping District	1	Central urban	1	2002-05-05	4	4	48	boy	1	19.45	107.7	2006-05-11	16.7683	1.04	1.07	1.35	2	1	2	2
20060103785	2006	3785	1	Heping District	1	Central urban	2	2002-04-30	3	3.91667	47	girl	2	15	105	2006-04-13	13.6054	0.67	-1.31	-0.42	2	2	2	2
20060103786	2006	3786	1	Heping District	1	Central urban	2	2002-04-30	3	3.91667	47	boy	1	15.2	99.9	2006-04-13	15.2304	-0.69	-0.09	-0.5	2	2	2	2
20060103787	2006	3787	1	Heping District	1	Central urban	3	2002-04-30	3	3.83333	46	boy	1	18.95	107.4	2006-03-22	16.4286	1.26	0.81	1.32	2	2	2	2
20060103797	2006	3797	1	Heping District	1	Central urban	1	2002-04-29	4	4	48	boy	1	18.9	107.3	2006-05-11	16.4158	0.95	0.82	1.13	2	2	2	2
20060103798	2006	3798	1	Heping District	1	Central urban	3	2002-04-29	3	3.83333	46	girl	2	17.65	108.1	2006-03-22	15.104	1.55	-0.12	0.83	2	2	2	2
20060103842	2006	3842	1	Heping District	1	Central urban	3	2002-04-26	3	3.83333	46	boy	1	18.1	104.2	2006-03-22	16.6703	0.49	0.98	0.96	2	2	2	2
20060103866	2006	3866	1	Heping District	1	Central urban	3	2002-04-24	3	3.83333	46	girl	2	15.7	102.3	2006-03-22	15.002	0.18	-0.2	0	2	2	2	2
20060103878	2006	3878	1	Heping District	1	Central urban	1	2002-04-23	4	4	48	boy	1	19.8	108.5	2006-05-11	16.8192	1.23	1.1	1.48	2	1	2	2
20060103879	2006	3879	1	Heping District	1	Central urban	2	2002-04-23	3	3.91667	47	boy	1	15.8	100	2006-04-13	15.8	-0.67	0.35	-0.19	2	2	2	2
20060103880	2006	3880	1	Heping District	1	Central urban	3	2002-04-23	3	3.83333	46	boy	1	17.85	103.5	2006-03-22	16.6632	0.32	0.98	0.85	2	2	2	2
20060103903	2006	3903	1	Heping District	1	Central urban	3	2002-04-21	3	3.91667	47	boy	1	16.7	105	2006-03-22	15.1474	0.54	-0.16	0.25	2	2	2	2
20060103916	2006	3916	1	Heping District	1	Central urban	2	2002-04-20	3	3.91667	47	boy	1	16.7	102.6	2006-04-13	15.8643	-0.04	0.4	0.25	2	2	2	2
20060103917	2006	3917	1	Heping District	1	Central urban	3	2002-04-20	3	3.91667	47	boy	1	15.4	101.1	2006-03-22	15.0667	-0.4	-0.23	-0.39	2	2	2	2
20060103942	2006	3942	1	Heping District	1	Central urban	1	2002-04-18	4	4	48	boy	1	17.8	104.4	2006-05-11	16.3312	0.26	0.76	0.66	2	2	2	2
20060103945	2006	3945	1	Heping District	1	Central urban	2	2002-04-18	3	3.91667	47	girl	2	19.45	111.5	2006-04-13	15.6448	2.19	0.27	1.42	2	2	2	2
20060103946	2006	3946	1	Heping District	1	Central urban	3	2002-04-18	3	3.91667	47	boy	1	14.4	97.6	2006-03-22	15.1169	-1.24	-0.19	-0.93	2	2	2	2
20060103967	2006	3967	1	Heping District	1	Central urban	3	2002-04-16	3	3.91667	47	girl	2	15	100.7	2006-03-22	14.7922	-0.34	-0.35	-0.42	2	2	2	2
20060104031	2006	4031	1	Heping District	1	Central urban	2	2002-04-11	4	4	48	girl	2	17.2	100.7	2006-04-13	16.9617	-0.47	1.12	0.48	2	1	2	2
20060104046	2006	4046	1	Heping District	1	Central urban	2	2002-04-10	4	4	48	boy	1	16.3	98.6	2006-04-13	16.7662	-1.13	1.07	-0.02	2	1	2	2
20060104083	2006	4083	1	Heping District	1	Central urban	3	2002-04-08	3	3.91667	47	boy	1	15.4	101.3	2006-03-22	15.0073	-0.35	-0.27	-0.39	2	2	2	2
20060104084	2006	4084	1	Heping District	1	Central urban	3	2002-04-08	3	3.91667	47	girl	2	17.25	103.6	2006-03-22	16.072	0.34	0.56	0.59	2	2	2	2
20060104085	2006	4085	1	Heping District	1	Central urban	3	2002-04-08	3	3.91667	47	girl	2	17.9	103.4	2006-03-22	16.7422	0.29	0.99	0.85	2	2	2	2
20060104086	2006	4086	1	Heping District	1	Central urban	3	2002-04-08	3	3.91667	47	boy	1	18.35	106.6	2006-03-22	16.1481	0.92	0.61	0.98	2	2	2	2
20060104099	2006	4099	1	Heping District	1	Central urban	1	2002-04-07	4	4.08333	49	girl	2	16.1	98.4	2006-05-11	16.6278	-1.13	0.91	-0.07	2	2	2	2
20060104110	2006	4110	1	Heping District	1	Central urban	3	2002-04-06	3	3.91667	47	girl	2	15.25	99.7	2006-03-22	15.3419	-0.57	0.05	-0.3	2	2	2	2
20060104146	2006	4146	1	Heping District	1	Central urban	3	2002-04-03	3	3.91667	47	boy	1	16.35	100.5	2006-03-22	16.1877	-0.55	0.64	0.08	2	2	2	2
20060104184	2006	4184	1	Heping District	1	Central urban	1	2002-03-31	4	4.08333	49	girl	2	16.35	96.6	2006-05-11	17.5212	-1.54	1.44	0.04	2	1	2	1
20060104220	2006	4220	1	Heping District	1	Central urban	2	2002-03-28	4	4	48	girl	2	15.1	97.9	2006-04-13	15.7548	-1.12	0.34	-0.45	2	2	2	2
20060104221	2006	4221	1	Heping District	1	Central urban	2	2002-03-28	4	4	48	girl	2	21	115.9	2006-04-13	15.6334	3.06	0.26	1.84	2	2	2	2
20060104222	2006	4222	1	Heping District	1	Central urban	3	2002-03-28	3	3.91667	47	boy	1	17.4	109.6	2006-03-22	14.4853	1.64	-0.71	0.57	2	2	2	2
20060104268	2006	4268	1	Heping District	1	Central urban	2	2002-03-25	4	4	48	girl	2	17.4	104.2	2006-04-13	16.0256	0.34	0.53	0.57	2	2	2	2
20060104269	2006	4269	1	Heping District	1	Central urban	3	2002-03-25	3	3.91667	47	girl	2	14.2	96.5	2006-03-22	15.2487	-1.32	-0.01	-0.83	2	2	2	2
20060104320	2006	4320	1	Heping District	1	Central urban	2	2002-03-21	4	4	48	boy	1	18.7	108.5	2006-04-13	15.8848	1.23	0.43	1.05	2	2	2	2
20060104337	2006	4337	1	Heping District	1	Central urban	2	2002-03-20	4	4	48	girl	2	19.1	109	2006-04-13	16.0761	1.46	0.56	1.21	2	2	2	2
20060104338	2006	4338	1	Heping District	1	Central urban	3	2002-03-20	4	4	48	boy	1	16.7	103.5	2006-03-22	15.5896	0.04	0.2	0.17	2	2	2	2
20060104355	2006	4355	1	Heping District	1	Central urban	1	2002-03-19	4	4.08333	49	boy	1	16.3	104	2006-05-11	15.0703	0.03	-0.2	-0.1	2	2	2	2
20060104445	2006	4445	1	Heping District	1	Central urban	3	2002-03-13	4	4	48	boy	1	18.55	104.5	2006-03-22	16.9868	0.28	1.22	0.98	2	1	2	2
20060104475	2006	4475	1	Heping District	1	Central urban	1	2002-03-11	4	4.16667	50	boy	1	19.5	106.8	2006-05-11	17.0959	0.55	1.3	1.2	2	1	2	2
20060104503	2006	4503	1	Heping District	1	Central urban	2	2002-03-09	4	4.08333	49	girl	2	13.95	93.5	2006-04-13	15.957	-2.26	0.48	-1.12	2	2	2	2
20060104526	2006	4526	1	Heping District	1	Central urban	3	2002-03-07	4	4	48	boy	1	15.5	101	2006-03-22	15.1946	-0.55	-0.11	-0.42	2	2	2	2
20060104536	2006	4536	1	Heping District	1	Central urban	1	2002-03-06	4	4.16667	50	girl	2	24.9	112.6	2006-05-11	19.6391	1.98	2.54	2.76	1	1	1	1
20060104537	2006	4537	1	Heping District	1	Central urban	3	2002-03-06	4	4	48	girl	2	20.4	109.4	2006-03-22	17.0449	1.55	1.17	1.65	2	1	2	2
20060104651	2006	4651	1	Heping District	1	Central urban	3	2002-02-26	4	4	48	girl	2	15.2	104.6	2006-03-22	13.8925	0.43	-1.05	-0.4	2	2	2	2
20060104674	2006	4674	1	Heping District	1	Central urban	1	2002-02-25	4	4.16667	50	boy	1	17.2	105.2	2006-05-11	15.5416	0.18	0.19	0.24	2	2	2	2
20060104675	2006	4675	1	Heping District	1	Central urban	2	2002-02-25	4	4.08333	49	girl	2	16.1	103	2006-04-13	15.1758	-0.07	-0.06	-0.07	2	2	2	2
20060104686	2006	4686	1	Heping District	1	Central urban	1	2002-02-24	4	4.16667	50	boy	1	22.3	111.9	2006-05-11	17.8092	1.75	1.77	2.21	2	1	2	1
20060104704	2006	4704	1	Heping District	1	Central urban	1	2002-02-22	4	4.16667	50	girl	2	15.9	103.8	2006-05-11	14.7571	-0.02	-0.36	-0.24	2	2	2	2
20060104725	2006	4725	1	Heping District	1	Central urban	3	2002-02-21	4	4.08333	49	boy	1	16.2	102.3	2006-03-22	15.4797	-0.37	0.13	-0.15	2	2	2	2
20060104739	2006	4739	1	Heping District	1	Central urban	2	2002-02-20	4	4.08333	49	boy	1	18.1	108.8	2006-04-13	15.2905	1.16	-0.02	0.71	2	2	2	2
20060104760	2006	4760	1	Heping District	1	Central urban	2	2002-02-19	4	4.08333	49	girl	2	19	106.6	2006-04-13	16.7201	0.76	0.97	1.09	2	2	2	2
20060104761	2006	4761	1	Heping District	1	Central urban	3	2002-02-19	4	4.08333	49	girl	2	14.55	100.4	2006-03-22	14.4343	-0.67	-0.61	-0.81	2	2	2	2
20060104762	2006	4762	1	Heping District	1	Central urban	3	2002-02-19	4	4.08333	49	girl	2	16	100	2006-03-22	16	-0.76	0.51	-0.11	2	2	2	2
20060104859	2006	4859	1	Heping District	1	Central urban	2	2002-02-14	4	4.08333	49	girl	2	14.55	100.4	2006-04-13	14.4343	-0.67	-0.61	-0.81	2	2	2	2
20060104871	2006	4871	1	Heping District	1	Central urban	3	2002-02-13	4	4.08333	49	girl	2	17.25	110.5	2006-03-22	14.1275	1.65	-0.85	0.42	2	2	2	2
20060104888	2006	4888	1	Heping District	1	Central urban	2	2002-02-12	4	4.16667	50	girl	2	16.7	100.4	2006-04-13	16.5672	-0.8	0.87	0.11	2	2	2	2
20060104889	2006	4889	1	Heping District	1	Central urban	3	2002-02-12	4	4.08333	49	boy	1	18.05	106.8	2006-03-22	15.8247	0.69	0.39	0.69	2	2	2	2
20060104924	2006	4924	1	Heping District	1	Central urban	1	2002-02-10	4	4.25	51	girl	2	17.8	103.7	2006-05-11	16.5525	-0.17	0.86	0.48	2	2	2	2
20060104925	2006	4925	1	Heping District	1	Central urban	3	2002-02-10	4	4.08333	49	girl	2	15	102	2006-03-22	14.4175	-0.3	-0.62	-0.58	2	2	2	2
20060104939	2006	4939	1	Heping District	1	Central urban	1	2002-02-09	4	4.25	51	boy	1	16.55	103.6	2006-05-11	15.4198	-0.32	0.1	-0.14	2	2	2	2
20060104940	2006	4940	1	Heping District	1	Central urban	2	2002-02-09	4	4.16667	50	boy	1	13.5	99.5	2006-04-13	13.636	-1.16	-1.42	-1.66	2	2	2	2
20060104941	2006	4941	1	Heping District	1	Central urban	3	2002-02-09	4	4.08333	49	girl	2	18.85	103	2006-03-22	17.7679	-0.07	1.58	1.04	2	1	2	1
20060104965	2006	4965	1	Heping District	1	Central urban	2	2002-02-07	4	4.16667	50	boy	1	17.5	102.3	2006-04-13	16.7219	-0.5	1.05	0.37	2	1	2	2
20060104966	2006	4966	1	Heping District	1	Central urban	2	2002-02-07	4	4.16667	50	boy	1	20.3	109.8	2006-04-13	16.838	1.25	1.13	1.51	2	1	2	2
20060104981	2006	4981	1	Heping District	1	Central urban	2	2002-02-06	4	4.16667	50	girl	2	17	101.3	2006-04-13	16.5665	-0.59	0.87	0.24	2	2	2	2
20060105023	2006	5023	1	Heping District	1	Central urban	3	2002-02-03	4	4.08333	49	boy	1	18.45	104.5	2006-03-22	16.8952	0.15	1.16	0.86	2	1	2	2
20060105045	2006	5045	1	Heping District	1	Central urban	1	2002-02-01	4	4.25	51	boy	1	18.05	105.5	2006-05-11	16.2171	0.12	0.7	0.53	2	2	2	2
20060105046	2006	5046	1	Heping District	1	Central urban	2	2002-02-01	4	4.16667	50	boy	1	21.7	107.7	2006-04-13	18.708	0.76	2.32	2.01	1	1	2	1
20060105047	2006	5047	1	Heping District	1	Central urban	3	2002-02-01	4	4.08333	49	girl	2	18.2	103.5	2006-03-22	16.9899	0.04	1.13	0.8	2	1	2	2
20060105048	2006	5048	1	Heping District	1	Central urban	3	2002-02-01	4	4.08333	49	boy	1	19.4	109.5	2006-03-22	16.1798	1.33	0.66	1.25	2	2	2	2
20060105064	2006	5064	1	Heping District	1	Central urban	3	2002-01-31	4	4.08333	49	girl	2	19.7	104.1	2006-03-22	18.1788	0.18	1.81	1.34	2	1	2	1
20060105075	2006	5075	1	Heping District	1	Central urban	2	2002-01-30	4	4.16667	50	girl	2	15.3	102.4	2006-04-13	14.5912	-0.34	-0.48	-0.51	2	2	2	2
20060105076	2006	5076	1	Heping District	1	Central urban	3	2002-01-30	4	4.08333	49	girl	2	14.7	97.1	2006-03-22	15.5912	-1.43	0.23	-0.73	2	2	2	2
20060105095	2006	5095	1	Heping District	1	Central urban	2	2002-01-29	4	4.16667	50	girl	2	18.4	104.6	2006-04-13	16.8172	0.16	1.02	0.79	2	1	2	2
20060105107	2006	5107	1	Heping District	1	Central urban	2	2002-01-28	4	4.16667	50	girl	2	17.7	105.5	2006-04-13	15.9026	0.36	0.44	0.52	2	2	2	2
20060105129	2006	5129	1	Heping District	1	Central urban	2	2002-01-27	4	4.16667	50	girl	2	20.25	109.2	2006-04-13	16.9816	1.21	1.12	1.44	2	1	2	2
20060105175	2006	5175	1	Heping District	1	Central urban	3	2002-01-24	4	4.08333	49	boy	1	17.1	105.2	2006-03-22	15.4513	0.31	0.1	0.27	2	2	2	2
20060105192	2006	5192	1	Heping District	1	Central urban	1	2002-01-22	4	4.25	51	girl	2	14.8	101.6	2006-05-11	14.3375	-0.65	-0.67	-0.83	2	2	2	2
20060105204	2006	5204	1	Heping District	1	Central urban	1	2002-01-21	4	4.25	51	boy	1	16.7	105.3	2006-05-11	15.0612	0.07	-0.18	-0.07	2	2	2	2
20060105226	2006	5226	1	Heping District	1	Central urban	3	2002-01-19	4	4.16667	50	boy	1	18.4	108	2006-03-22	15.775	0.83	0.36	0.76	2	2	2	2
20060105243	2006	5243	1	Heping District	1	Central urban	1	2002-01-18	4	4.25	51	girl	2	17.35	108.3	2006-05-11	14.7925	0.87	-0.33	0.31	2	2	2	2
20060105244	2006	5244	1	Heping District	1	Central urban	1	2002-01-18	4	4.25	51	boy	1	17.5	107.2	2006-05-11	15.2282	0.51	-0.05	0.29	2	2	2	2
20060105245	2006	5245	1	Heping District	1	Central urban	1	2002-01-18	4	4.25	51	boy	1	18	106.3	2006-05-11	15.9296	0.3	0.49	0.51	2	2	2	2
20060105249	2006	5249	1	Heping District	1	Central urban	3	2002-01-18	4	4.16667	50	girl	2	18.7	106.6	2006-03-22	16.4561	0.61	0.8	0.9	2	2	2	2
20060105250	2006	5250	1	Heping District	1	Central urban	3	2002-01-18	4	4.16667	50	boy	1	19.7	108.7	2006-03-22	16.6727	1	1.01	1.28	2	1	2	2
20060105349	2006	5349	1	Heping District	1	Central urban	2	2002-01-12	4	4.25	51	girl	2	17.5	108	2006-04-13	15.0034	0.8	-0.18	0.37	2	2	2	2
20060105363	2006	5363	1	Heping District	1	Central urban	1	2002-01-11	4	4.33333	52	girl	2	16.8	108.2	2006-05-11	14.3501	0.71	-0.66	0	2	2	2	2
20060105364	2006	5364	1	Heping District	1	Central urban	1	2002-01-11	4	4.33333	52	boy	1	20.1	109.3	2006-05-11	16.825	0.86	1.13	1.27	2	1	2	2
20060105366	2006	5366	1	Heping District	1	Central urban	2	2002-01-11	4	4.25	51	girl	2	16.35	106.1	2006-04-13	14.524	0.37	-0.53	-0.11	2	2	2	2
20060105403	2006	5403	1	Heping District	1	Central urban	3	2002-01-09	4	4.16667	50	girl	2	18.8	107.5	2006-03-22	16.2683	0.82	0.68	0.94	2	2	2	2
20060105421	2006	5421	1	Heping District	1	Central urban	2	2002-01-08	4	4.25	51	girl	2	14.8	100	2006-04-13	14.8	-1.01	-0.32	-0.83	2	2	2	2
20060105422	2006	5422	1	Heping District	1	Central urban	3	2002-01-08	4	4.16667	50	boy	1	22.35	111.2	2006-03-22	18.0746	1.58	1.94	2.23	2	1	2	1
20060105461	2006	5461	1	Heping District	1	Central urban	1	2002-01-05	4	4.33333	52	girl	2	18.3	107.1	2006-05-11	15.9541	0.46	0.47	0.59	2	2	2	2
20060105462	2006	5462	1	Heping District	1	Central urban	3	2002-01-05	4	4.16667	50	boy	1	18.5	101	2006-03-22	18.1355	-0.81	1.98	0.8	2	1	2	1
20060105535	2006	5535	1	Heping District	1	Central urban	1	2001-12-30	4	4.33333	52	girl	2	16	105.9	2006-05-11	14.2668	0.19	-0.72	-0.34	2	2	2	2
20060105536	2006	5536	1	Heping District	1	Central urban	1	2001-12-30	4	4.33333	52	boy	1	20	106.5	2006-05-11	17.6332	0.22	1.66	1.23	2	1	2	1
20060105560	2006	5560	1	Heping District	1	Central urban	3	2001-12-28	4	4.16667	50	girl	2	17.55	105.4	2006-03-22	15.7978	0.34	0.37	0.46	2	2	2	2
20060105588	2006	5588	1	Heping District	1	Central urban	1	2001-12-26	4	4.33333	52	girl	2	21.35	108.2	2006-05-11	18.2366	0.71	1.81	1.62	2	1	2	1
20060105590	2006	5590	1	Heping District	1	Central urban	2	2001-12-26	4	4.25	51	boy	1	18.65	108	2006-04-13	15.9894	0.7	0.53	0.78	2	2	2	2
20060105591	2006	5591	1	Heping District	1	Central urban	3	2001-12-26	4	4.16667	50	girl	2	18.05	106.6	2006-03-22	15.8841	0.61	0.43	0.66	2	2	2	2
20060105592	2006	5592	1	Heping District	1	Central urban	3	2001-12-26	4	4.16667	50	boy	1	20.8	109.2	2006-03-22	17.4429	1.11	1.53	1.69	2	1	2	2
20060105653	2006	5653	1	Heping District	1	Central urban	3	2001-12-21	4	4.25	51	girl	2	22.5	113.1	2006-03-22	17.5897	1.95	1.47	2.04	2	1	2	1
20060105694	2006	5694	1	Heping District	1	Central urban	3	2001-12-18	4	4.25	51	girl	2	16	105.1	2006-03-22	14.4849	0.14	-0.56	-0.27	2	2	2	2
20060105713	2006	5713	1	Heping District	1	Central urban	1	2001-12-17	4	4.33333	52	girl	2	17.8	105.6	2006-05-11	15.9622	0.12	0.48	0.4	2	2	2	2
20060105726	2006	5726	1	Heping District	1	Central urban	2	2001-12-16	4	4.25	51	girl	2	19.2	103.6	2006-04-13	17.8888	-0.2	1.63	1	2	1	2	1
20060105738	2006	5738	1	Heping District	1	Central urban	2	2001-12-15	4	4.25	51	boy	1	21	109	2006-04-13	17.6753	0.93	1.69	1.68	2	1	2	1
20060105739	2006	5739	1	Heping District	1	Central urban	3	2001-12-15	4	4.25	51	boy	1	21.5	113.2	2006-03-22	16.7782	1.91	1.09	1.86	2	1	2	2
20060105757	2006	5757	1	Heping District	1	Central urban	2	2001-12-14	4	4.25	51	boy	1	22.9	108.5	2006-04-13	19.4525	0.81	2.74	2.33	1	1	1	1
20060105763	2006	5763	1	Heping District	1	Central urban	3	2001-12-13	4	4.25	51	girl	2	18.8	105.4	2006-03-22	16.923	0.21	1.08	0.86	2	1	2	2
20060105854	2006	5854	1	Heping District	1	Central urban	3	2001-12-07	4	4.25	51	boy	1	16.95	101.7	2006-03-22	16.3881	-0.77	0.82	0.05	2	2	2	2
20060105879	2006	5879	1	Heping District	1	Central urban	1	2001-12-05	4	4.41667	53	boy	1	19.9	109.4	2006-05-11	16.6272	0.75	1	1.11	2	2	2	2
20060105929	2006	5929	1	Heping District	1	Central urban	3	2001-12-01	4	4.25	51	girl	2	16.3	106	2006-03-22	14.5069	0.35	-0.54	-0.13	2	2	2	2
20060105936	2006	5936	1	Heping District	1	Central urban	3	2001-11-30	4	4.25	51	girl	2	17.9	106.4	2006-03-22	15.8114	0.44	0.38	0.52	2	2	2	2
20060105937	2006	5937	1	Heping District	1	Central urban	3	2001-11-30	4	4.25	51	boy	1	18.4	105.5	2006-03-22	16.5315	0.12	0.92	0.68	2	2	2	2
20060105956	2006	5956	1	Heping District	1	Central urban	1	2001-11-29	4	4.41667	53	boy	1	16.2	102.1	2006-05-11	15.5404	-0.92	0.21	-0.45	2	2	2	2
20060105959	2006	5959	1	Heping District	1	Central urban	2	2001-11-29	4	4.33333	52	boy	1	24.15	115.4	2006-04-13	18.1345	2.27	1.97	2.63	2	1	2	1
20060106000	2006	6000	1	Heping District	1	Central urban	1	2001-11-26	4	4.41667	53	boy	1	21	110	2006-05-11	17.3554	0.89	1.48	1.52	2	1	2	2
20060106034	2006	6034	1	Heping District	1	Central urban	2	2001-11-23	4	4.33333	52	boy	1	16.1	104.2	2006-04-13	14.8283	-0.31	-0.36	-0.43	2	2	2	2
20060106043	2006	6043	1	Heping District	1	Central urban	1	2001-11-22	4	4.41667	53	girl	2	17.7	105.3	2006-05-11	15.9631	-0.07	0.48	0.29	2	2	2	2
20060106073	2006	6073	1	Heping District	1	Central urban	2	2001-11-20	4	4.33333	52	girl	2	17.1	104	2006-04-13	15.8099	-0.24	0.38	0.13	2	2	2	2
20060106074	2006	6074	1	Heping District	1	Central urban	3	2001-11-20	4	4.33333	52	boy	1	16.1	106.1	2006-03-22	14.3019	0.12	-0.8	-0.43	2	2	2	2
20060106120	2006	6120	1	Heping District	1	Central urban	3	2001-11-17	4	4.33333	52	boy	1	18.7	111.1	2006-03-22	15.15	1.28	-0.1	0.72	2	2	2	2
20060106137	2006	6137	1	Heping District	1	Central urban	1	2001-11-16	4	4.41667	53	boy	1	18.8	111.4	2006-05-11	15.1491	1.21	-0.09	0.69	2	2	2	2
20060106139	2006	6139	1	Heping District	1	Central urban	2	2001-11-16	4	4.33333	52	boy	1	17.7	103.6	2006-04-13	16.4913	-0.45	0.9	0.3	2	2	2	2
20060106140	2006	6140	1	Heping District	1	Central urban	2	2001-11-16	4	4.33333	52	boy	1	19.8	113.1	2006-04-13	15.4789	1.74	0.16	1.15	2	2	2	2
20060106187	2006	6187	1	Heping District	1	Central urban	3	2001-11-13	4	4.33333	52	girl	2	12.85	94.3	2006-03-22	14.4504	-2.41	-0.58	-1.97	2	2	2	2
20060106188	2006	6188	1	Heping District	1	Central urban	3	2001-11-13	4	4.33333	52	girl	2	19.55	106.5	2006-03-22	17.2364	0.32	1.26	1.04	2	1	2	2
20060106230	2006	6230	1	Heping District	1	Central urban	2	2001-11-09	4	4.41667	53	girl	2	17.1	104.8	2006-04-13	15.5695	-0.18	0.22	0.05	2	2	2	2
20060106231	2006	6231	1	Heping District	1	Central urban	2	2001-11-09	4	4.41667	53	girl	2	17.3	104	2006-04-13	15.9948	-0.36	0.5	0.13	2	2	2	2
20060106282	2006	6282	1	Heping District	1	Central urban	2	2001-11-06	4	4.41667	53	boy	1	16.6	106.6	2006-04-13	14.6081	0.11	-0.53	-0.26	2	2	2	2
20060106316	2006	6316	1	Heping District	1	Central urban	1	2001-11-04	4	4.5	54	girl	2	14.65	100.2	2006-05-11	14.5916	-1.32	-0.47	-1.13	2	2	2	2
20060106350	2006	6350	1	Heping District	1	Central urban	3	2001-11-01	4	4.33333	52	girl	2	15.25	101.5	2006-03-22	14.8026	-0.8	-0.32	-0.69	2	2	2	2
20060106395	2006	6395	1	Heping District	1	Central urban	3	2001-10-29	4	4.33333	52	girl	2	16.85	98	2006-03-22	17.5448	-1.58	1.43	0.02	2	1	2	1
20060106438	2006	6438	1	Heping District	1	Central urban	2	2001-10-26	4	4.41667	53	girl	2	20	104.8	2006-04-13	18.2099	-0.18	1.78	1.12	2	1	2	1
20060106476	2006	6476	1	Heping District	1	Central urban	1	2001-10-24	4	4.5	54	girl	2	14.8	103.8	2006-05-11	13.7362	-0.53	-1.13	-1.05	2	2	2	2
20060106480	2006	6480	1	Heping District	1	Central urban	3	2001-10-24	4	4.33333	52	girl	2	18.7	107	2006-03-22	16.3333	0.44	0.72	0.74	2	2	2	2
20060106491	2006	6491	1	Heping District	1	Central urban	1	2001-10-23	4	4.5	54	girl	2	15.4	104	2006-05-11	14.2382	-0.48	-0.74	-0.77	2	2	2	2
20060106492	2006	6492	1	Heping District	1	Central urban	2	2001-10-23	4	4.41667	53	girl	2	17.2	105.8	2006-04-13	15.3659	0.04	0.08	0.09	2	2	2	2
20060106507	2006	6507	1	Heping District	1	Central urban	2	2001-10-22	4	4.41667	53	girl	2	16	103.5	2006-04-13	14.9362	-0.47	-0.22	-0.42	2	2	2	2
20060106508	2006	6508	1	Heping District	1	Central urban	3	2001-10-22	4	4.41667	53	boy	1	18.3	109.1	2006-03-22	15.3745	0.68	0.09	0.48	2	2	2	2
20060106509	2006	6509	1	Heping District	1	Central urban	3	2001-10-22	4	4.41667	53	girl	2	18.8	103.6	2006-03-22	17.5161	-0.45	1.41	0.7	2	1	2	1
20060106555	2006	6555	1	Heping District	1	Central urban	2	2001-10-19	4	4.41667	53	boy	1	20	106.6	2006-04-13	17.6001	0.11	1.64	1.15	2	1	2	1
20060106556	2006	6556	1	Heping District	1	Central urban	3	2001-10-19	4	4.41667	53	boy	1	15.2	103.8	2006-03-22	14.1075	-0.53	-0.95	-0.94	2	2	2	2
20060106602	2006	6602	1	Heping District	1	Central urban	2	2001-10-16	4	4.41667	53	boy	1	18	106.6	2006-04-13	15.8401	0.11	0.44	0.36	2	2	2	2
20060106620	2006	6620	1	Heping District	1	Central urban	3	2001-10-15	4	4.41667	53	girl	2	17.2	107.1	2006-03-22	14.9951	0.33	-0.18	0.09	2	2	2	2
20060106650	2006	6650	1	Heping District	1	Central urban	3	2001-10-13	4	4.41667	53	boy	1	21.35	112.8	2006-03-22	16.7795	1.53	1.1	1.64	2	1	2	2
20060106671	2006	6671	1	Heping District	1	Central urban	2	2001-10-11	4	4.5	54	girl	2	21	112	2006-04-13	16.7411	1.28	0.95	1.36	2	2	2	2
20060106701	2006	6701	1	Heping District	1	Central urban	2	2001-10-09	4	4.5	54	girl	2	16.6	100.7	2006-04-13	16.37	-1.21	0.73	-0.23	2	2	2	2
20060106741	2006	6741	1	Heping District	1	Central urban	2	2001-10-06	4	4.5	54	boy	1	18.2	109.6	2006-04-13	15.1513	0.66	-0.08	0.36	2	2	2	2
20060106772	2006	6772	1	Heping District	1	Central urban	2	2001-10-04	4	4.5	54	girl	2	15.1	103	2006-04-13	14.2332	-0.7	-0.74	-0.91	2	2	2	2
20060106773	2006	6773	1	Heping District	1	Central urban	2	2001-10-04	4	4.5	54	boy	1	15.7	104.1	2006-04-13	14.4877	-0.58	-0.62	-0.76	2	2	2	2
20060106819	2006	6819	1	Heping District	1	Central urban	2	2001-10-01	4	4.5	54	boy	1	19.25	116	2006-04-13	14.3059	2.11	-0.77	0.79	2	2	2	2
20060106834	2006	6834	1	Heping District	1	Central urban	1	2001-09-30	4	4.58333	55	boy	1	16.15	106.3	2006-05-11	14.2924	-0.21	-0.77	-0.62	2	2	2	2
20060106847	2006	6847	1	Heping District	1	Central urban	1	2001-09-29	4	4.58333	55	boy	1	19.05	106.5	2006-05-11	16.7956	-0.16	1.12	0.63	2	1	2	2
20060106898	2006	6898	1	Heping District	1	Central urban	2	2001-09-26	4	4.5	54	girl	2	19.6	110.6	2006-04-13	16.0231	0.97	0.51	0.91	2	2	2	2
20060106923	2006	6923	1	Heping District	1	Central urban	2	2001-09-25	4	4.5	54	girl	2	13.45	101.2	2006-04-13	13.1329	-1.1	-1.64	-1.77	2	2	2	2
20060106971	2006	6971	1	Heping District	1	Central urban	3	2001-09-22	4	4.5	54	boy	1	17.2	105.4	2006-03-22	15.4827	-0.29	0.18	-0.06	2	2	2	2
20060107058	2006	7058	1	Heping District	1	Central urban	3	2001-09-16	4	4.5	54	girl	2	19.7	110.5	2006-03-22	16.134	0.95	0.58	0.94	2	2	2	2
20060107084	2006	7084	1	Heping District	1	Central urban	1	2001-09-14	4	4.58333	55	girl	2	17	103.3	2006-05-11	15.9312	-0.75	0.45	-0.14	2	2	2	2
20060107085	2006	7085	1	Heping District	1	Central urban	1	2001-09-14	4	4.58333	55	girl	2	17.1	103.2	2006-05-11	16.056	-0.77	0.53	-0.09	2	2	2	2
20060107086	2006	7086	1	Heping District	1	Central urban	2	2001-09-14	4	4.5	54	boy	1	17.8	106.8	2006-04-13	15.6055	0.03	0.27	0.2	2	2	2	2
20060107113	2006	7113	1	Heping District	1	Central urban	2	2001-09-12	4	4.58333	55	boy	1	20.4	112	2006-04-13	16.2628	1.07	0.75	1.15	2	2	2	2
20060107145	2006	7145	1	Heping District	1	Central urban	2	2001-09-10	4	4.58333	55	boy	1	17.9	111.2	2006-04-13	14.4758	0.89	-0.61	0.17	2	2	2	2
20060107184	2006	7184	1	Heping District	1	Central urban	3	2001-09-07	4	4.5	54	boy	1	20.65	109.7	2006-03-22	17.1596	0.69	1.35	1.31	2	1	2	2
20060107206	2006	7206	1	Heping District	1	Central urban	2	2001-09-06	4	4.58333	55	boy	1	18.3	105	2006-04-13	16.5986	-0.5	0.98	0.33	2	2	2	2
20060107207	2006	7207	1	Heping District	1	Central urban	3	2001-09-06	4	4.5	54	boy	1	17.45	105.2	2006-03-22	15.7675	-0.33	0.39	0.04	2	2	2	2
20060107267	2006	7267	1	Heping District	1	Central urban	3	2001-09-01	4	4.5	54	boy	1	18.45	110.4	2006-03-22	15.1376	0.84	-0.09	0.47	2	2	2	2
20060107287	2006	7287	1	Heping District	1	Central urban	1	2001-08-31	4	4.66667	56	boy	1	17.5	107.6	2006-05-11	15.1152	-0.04	-0.09	-0.08	2	2	2	2
20060107291	2006	7291	1	Heping District	1	Central urban	3	2001-08-31	4	4.5	54	boy	1	15.8	102.1	2006-03-22	15.1567	-1.04	-0.07	-0.72	2	2	2	2
20060107292	2006	7292	1	Heping District	1	Central urban	3	2001-08-31	4	4.5	54	girl	2	24.7	112.7	2006-03-22	19.4468	1.44	2.38	2.38	1	1	1	1
20060107309	2006	7309	1	Heping District	1	Central urban	1	2001-08-30	4	4.66667	56	boy	1	16	105.7	2006-05-11	14.3209	-0.46	-0.73	-0.76	2	2	2	2
20060107311	2006	7311	1	Heping District	1	Central urban	3	2001-08-30	4	4.5	54	girl	2	19.65	110	2006-03-22	16.2397	0.84	0.65	0.92	2	2	2	2
20060107312	2006	7312	1	Heping District	1	Central urban	3	2001-08-30	4	4.5	54	boy	1	24.7	116	2006-03-22	18.3561	2.11	2.09	2.63	1	1	2	1
20060107330	2006	7330	1	Heping District	1	Central urban	2	2001-08-29	4	4.58333	55	boy	1	15.1	102.1	2006-04-13	14.4852	-1.15	-0.61	-1.13	2	2	2	2
20060107348	2006	7348	1	Heping District	1	Central urban	1	2001-08-28	4	4.66667	56	girl	2	15.65	101	2006-05-11	15.3416	-1.36	0.06	-0.79	2	2	2	2
20060107349	2006	7349	1	Heping District	1	Central urban	1	2001-08-28	4	4.66667	56	boy	1	20.1	111.6	2006-05-11	16.1387	0.85	0.67	0.96	2	2	2	2
20060107352	2006	7352	1	Heping District	1	Central urban	3	2001-08-28	4	4.5	54	girl	2	16.9	109	2006-03-22	14.2244	0.62	-0.75	-0.11	2	2	2	2
20060107371	2006	7371	1	Heping District	1	Central urban	3	2001-08-27	4	4.5	54	girl	2	15.45	102.1	2006-03-22	14.821	-0.9	-0.3	-0.74	2	2	2	2
20060107388	2006	7388	1	Heping District	1	Central urban	1	2001-08-26	4	4.66667	56	girl	2	21.8	107.1	2006-05-11	19.0054	-0.04	2.15	1.45	1	1	2	1
20060107390	2006	7390	1	Heping District	1	Central urban	2	2001-08-26	4	4.58333	55	girl	2	19	105.5	2006-04-13	17.0706	-0.27	1.14	0.63	2	1	2	2
20060107399	2006	7399	1	Heping District	1	Central urban	1	2001-08-25	4	4.66667	56	girl	2	18.4	107.3	2006-05-11	15.9815	0	0.48	0.34	2	2	2	2
20060107443	2006	7443	1	Heping District	1	Central urban	1	2001-08-22	4	4.66667	56	girl	2	16.3	108.1	2006-05-11	13.9488	0.18	-0.96	-0.5	2	2	2	2
20060107449	2006	7449	1	Heping District	1	Central urban	3	2001-08-22	4	4.58333	55	girl	2	17.85	103.5	2006-03-22	16.6632	-0.71	0.9	0.2	2	2	2	2
20060107462	2006	7462	1	Heping District	1	Central urban	1	2001-08-21	4	4.66667	56	girl	2	16.1	102.3	2006-05-11	15.3842	-1.08	0.09	-0.59	2	2	2	2
20060107466	2006	7466	1	Heping District	1	Central urban	3	2001-08-21	4	4.58333	55	girl	2	20.85	118.5	2006-03-22	14.848	2.57	-0.28	1.24	2	2	2	2
20060107486	2006	7486	1	Heping District	1	Central urban	1	2001-08-20	4	4.66667	56	boy	1	16.75	106.4	2006-05-11	14.7956	-0.31	-0.34	-0.41	2	2	2	2
20060107508	2006	7508	1	Heping District	1	Central urban	2	2001-08-18	4	4.58333	55	girl	2	17.3	104.1	2006-04-13	15.9641	-0.57	0.47	-0.01	2	2	2	2
20060107509	2006	7509	1	Heping District	1	Central urban	2	2001-08-18	4	4.58333	55	boy	1	21.2	113	2006-04-13	16.6027	1.3	0.99	1.43	2	2	2	2
20060107521	2006	7521	1	Heping District	1	Central urban	2	2001-08-17	4	4.58333	55	girl	2	17.1	112.2	2006-04-13	13.5835	1.2	-1.25	-0.09	2	2	2	2
20060107522	2006	7522	1	Heping District	1	Central urban	2	2001-08-17	4	4.58333	55	girl	2	24.4	109.2	2006-04-13	20.4618	0.54	2.83	2.23	1	1	1	1
20060107539	2006	7539	1	Heping District	1	Central urban	1	2001-08-16	4	4.66667	56	boy	1	17.3	106.1	2006-05-11	15.3679	-0.37	0.11	-0.16	2	2	2	2
20060107540	2006	7540	1	Heping District	1	Central urban	1	2001-08-16	4	4.66667	56	girl	2	18.3	107.6	2006-05-11	15.8062	0.07	0.36	0.3	2	2	2	2
20060107541	2006	7541	1	Heping District	1	Central urban	1	2001-08-16	4	4.66667	56	boy	1	21.3	112	2006-05-11	16.9802	0.94	1.24	1.39	2	1	2	2
20060107543	2006	7543	1	Heping District	1	Central urban	2	2001-08-16	4	4.58333	55	boy	1	19.1	107.8	2006-04-13	16.436	0.13	0.87	0.65	2	2	2	2
20060107544	2006	7544	1	Heping District	1	Central urban	2	2001-08-16	4	4.58333	55	boy	1	19.2	109.2	2006-04-13	16.1011	0.45	0.64	0.69	2	2	2	2
20060107545	2006	7545	1	Heping District	1	Central urban	3	2001-08-16	4	4.58333	55	boy	1	19.7	107.5	2006-03-22	17.0471	0.06	1.28	0.89	2	1	2	2
20060107546	2006	7546	1	Heping District	1	Central urban	3	2001-08-16	4	4.58333	55	girl	2	20.5	112.3	2006-03-22	16.2553	1.22	0.65	1.13	2	2	2	2
20060107595	2006	7595	1	Heping District	1	Central urban	2	2001-08-14	4	4.58333	55	boy	1	15.2	99.2	2006-04-13	15.4461	-1.8	0.16	-1.08	2	2	2	2
20060107616	2006	7616	1	Heping District	1	Central urban	3	2001-08-13	4	4.58333	55	girl	2	17.2	108	2006-03-22	14.7462	0.28	-0.36	-0.05	2	2	2	2
20060107617	2006	7617	1	Heping District	1	Central urban	3	2001-08-13	4	4.58333	55	girl	2	18.2	102.7	2006-03-22	17.2556	-0.88	1.24	0.33	2	1	2	2
20060107634	2006	7634	1	Heping District	1	Central urban	1	2001-08-12	4	4.66667	56	girl	2	17.3	104.5	2006-05-11	15.8421	-0.6	0.39	-0.09	2	2	2	2
20060107661	2006	7661	1	Heping District	1	Central urban	3	2001-08-10	4	4.58333	55	boy	1	19.7	109.5	2006-03-22	16.43	0.51	0.87	0.89	2	2	2	2
20060107673	2006	7673	1	Heping District	1	Central urban	1	2001-08-09	4	4.75	57	boy	1	18.15	103.2	2006-05-11	17.0419	-1.13	1.28	0.13	2	1	2	2
20060107674	2006	7674	1	Heping District	1	Central urban	2	2001-08-09	4	4.66667	56	girl	2	15.6	104.4	2006-04-13	14.3128	-0.63	-0.68	-0.81	2	2	2	2
20060107675	2006	7675	1	Heping District	1	Central urban	2	2001-08-09	4	4.66667	56	boy	1	26.4	117.1	2006-04-13	19.2526	2.08	2.57	2.94	1	1	1	1
20060107693	2006	7693	1	Heping District	1	Central urban	1	2001-08-08	4	4.75	57	boy	1	21.75	118	2006-05-11	15.6205	2.14	0.3	1.47	2	2	2	2
20060107696	2006	7696	1	Heping District	1	Central urban	3	2001-08-08	4	4.58333	55	girl	2	16.9	106.2	2006-03-22	14.9843	-0.12	-0.19	-0.18	2	2	2	2
20060107724	2006	7724	1	Heping District	1	Central urban	1	2001-08-07	4	4.75	57	girl	2	18	108.7	2006-05-11	15.234	0.19	-0.02	0.12	2	2	2	2
20060107726	2006	7726	1	Heping District	1	Central urban	2	2001-08-07	4	4.66667	56	girl	2	18.2	106.2	2006-04-13	16.137	-0.24	0.57	0.26	2	2	2	2
20060107741	2006	7741	1	Heping District	1	Central urban	1	2001-08-06	4	4.75	57	boy	1	19.75	108.4	2006-05-11	16.8077	0.02	1.12	0.76	2	1	2	2
20060107775	2006	7775	1	Heping District	1	Central urban	1	2001-08-04	4	4.75	57	boy	1	19.8	111.7	2006-05-11	15.8693	0.75	0.48	0.78	2	2	2	2
20060107807	2006	7807	1	Heping District	1	Central urban	3	2001-08-02	4	4.58333	55	boy	1	16.2	107.1	2006-03-22	14.1233	-0.03	-0.91	-0.59	2	2	2	2
20060107824	2006	7824	1	Heping District	1	Central urban	1	2001-08-01	4	4.75	57	girl	2	16.45	102.3	2006-05-11	15.7186	-1.19	0.3	-0.5	2	2	2	2
20060107838	2006	7838	1	Heping District	1	Central urban	1	2001-07-31	4	4.75	57	girl	2	18.95	111.4	2006-05-11	15.27	0.77	0.01	0.46	2	2	2	2
20060107839	2006	7839	1	Heping District	1	Central urban	1	2001-07-31	4	4.75	57	girl	2	21.5	111.7	2006-05-11	17.2319	0.83	1.21	1.29	2	1	2	2
20060107840	2006	7840	1	Heping District	1	Central urban	2	2001-07-31	4	4.66667	56	boy	1	20.4	114.8	2006-04-13	15.4791	1.56	0.19	1.07	2	2	2	2
20060107856	2006	7856	1	Heping District	1	Central urban	1	2001-07-30	4	4.75	57	boy	1	17.2	105.9	2006-05-11	15.3369	-0.54	0.09	-0.28	2	2	2	2
20060107905	2006	7905	1	Heping District	1	Central urban	3	2001-07-27	4	4.58333	55	girl	2	19.6	107.7	2006-03-22	16.8976	0.21	1.04	0.83	2	1	2	2
20060107906	2006	7906	1	Heping District	1	Central urban	3	2001-07-27	4	4.58333	55	boy	1	20.4	114.5	2006-03-22	15.5603	1.64	0.24	1.15	2	2	2	2
20060107907	2006	7907	1	Heping District	1	Central urban	3	2001-07-27	4	4.58333	55	boy	1	21	110.8	2006-03-22	17.1057	0.8	1.32	1.36	2	1	2	2
20060107928	2006	7928	1	Heping District	1	Central urban	2	2001-07-26	4	4.66667	56	girl	2	16.3	104.7	2006-04-13	14.8694	-0.56	-0.27	-0.5	2	2	2	2
20060107976	2006	7976	1	Heping District	1	Central urban	2	2001-07-23	4	4.66667	56	girl	2	17.25	111.5	2006-04-13	13.8752	0.91	-1.01	-0.11	2	2	2	2
20060108012	2006	8012	1	Heping District	1	Central urban	1	2001-07-21	4	4.75	57	boy	1	20.1	109.1	2006-05-11	16.8868	0.17	1.18	0.89	2	1	2	2
20060108026	2006	8026	1	Heping District	1	Central urban	3	2001-07-20	4	4.66667	56	boy	1	20	114	2006-03-22	15.3894	1.39	0.12	0.92	2	2	2	2
20060108068	2006	8068	1	Heping District	1	Central urban	2	2001-07-18	4	4.66667	56	girl	2	16.5	100.4	2006-04-13	16.3688	-1.49	0.72	-0.42	2	2	2	2
20060108104	2006	8104	1	Heping District	1	Central urban	1	2001-07-16	4	4.75	57	girl	2	18.2	109.8	2006-05-11	15.0962	0.43	-0.11	0.19	2	2	2	2
20060108107	2006	8107	1	Heping District	1	Central urban	2	2001-07-16	4	4.66667	56	boy	1	19.1	108.7	2006-04-13	16.1649	0.21	0.69	0.58	2	2	2	2
20060108108	2006	8108	1	Heping District	1	Central urban	3	2001-07-16	4	4.66667	56	girl	2	19.5	107	2006-03-22	17.0321	-0.06	1.11	0.72	2	1	2	2
20060108139	2006	8139	1	Heping District	1	Central urban	1	2001-07-14	4	4.75	57	boy	1	16.9	105.2	2006-05-11	15.2706	-0.69	0.04	-0.41	2	2	2	2
20060108238	2006	8238	1	Heping District	1	Central urban	1	2001-07-08	4	4.83333	58	boy	1	17.65	107.6	2006-05-11	15.2447	-0.28	0.03	-0.15	2	2	2	2
20060108279	2006	8279	1	Heping District	1	Central urban	2	2001-07-05	4	4.75	57	boy	1	19.7	108.6	2006-04-13	16.7035	0.06	1.06	0.74	2	1	2	2
20060108326	2006	8326	1	Heping District	1	Central urban	3	2001-07-02	4	4.66667	56	girl	2	18.7	110.7	2006-03-22	15.2597	0.74	0	0.44	2	2	2	2
20060108337	2006	8337	1	Heping District	1	Central urban	1	2001-07-01	4	4.83333	58	boy	1	16.2	109.6	2006-05-11	13.4863	0.16	-1.45	-0.8	2	2	2	2
20060108387	2006	8387	1	Heping District	1	Central urban	3	2001-06-28	4	4.66667	56	boy	1	19.2	112.4	2006-03-22	15.1974	1.03	-0.02	0.62	2	2	2	2
20060108422	2006	8422	1	Heping District	1	Central urban	1	2001-06-26	4	4.83333	58	girl	2	17.65	104.7	2006-05-11	16.1009	-0.78	0.54	-0.08	2	2	2	2
20060108466	2006	8466	1	Heping District	1	Central urban	2	2001-06-23	4	4.75	57	girl	2	21.6	113.8	2006-04-13	16.679	1.29	0.9	1.32	2	2	2	2
20060108501	2006	8501	1	Heping District	1	Central urban	1	2001-06-21	4	4.83333	58	boy	1	18.5	107.9	2006-05-11	15.8902	-0.21	0.5	0.2	2	2	2	2
20060108502	2006	8502	1	Heping District	1	Central urban	1	2001-06-21	4	4.83333	58	boy	1	19.8	112.6	2006-05-11	15.6167	0.82	0.3	0.7	2	2	2	2
20060108541	2006	8541	1	Heping District	1	Central urban	3	2001-06-19	4	4.75	57	girl	2	21.35	113	2006-03-22	16.7202	1.11	0.92	1.25	2	2	2	2
20060108556	2006	8556	1	Heping District	1	Central urban	2	2001-06-18	4	4.75	57	boy	1	16.7	106.4	2006-04-13	14.7514	-0.42	-0.37	-0.5	2	2	2	2
20060108600	2006	8600	1	Heping District	1	Central urban	2	2001-06-15	4	4.75	57	girl	2	17.4	105.4	2006-04-13	15.6628	-0.52	0.27	-0.11	2	2	2	2
20060108619	2006	8619	1	Heping District	1	Central urban	2	2001-06-14	4	4.75	57	boy	1	17.3	103.8	2006-04-13	16.0565	-1	0.61	-0.23	2	2	2	2
20060108629	2006	8629	1	Heping District	1	Central urban	1	2001-06-13	4	4.83333	58	boy	1	26.3	114.5	2006-05-11	20.0606	1.24	2.95	2.75	1	1	1	1
20060108640	2006	8640	1	Heping District	1	Central urban	3	2001-06-12	4	4.75	57	girl	2	20.5	113	2006-03-22	16.0545	1.11	0.52	0.98	2	2	2	2
20060108673	2006	8673	1	Heping District	1	Central urban	3	2001-06-10	4	4.75	57	girl	2	21.2	112.8	2006-03-22	16.6616	1.07	0.89	1.2	2	2	2	2
20060108698	2006	8698	1	Heping District	1	Central urban	1	2001-06-08	4	4.91667	59	boy	1	19.8	109.1	2006-05-11	16.6347	-0.07	1.01	0.63	2	1	2	2
20060108699	2006	8699	1	Heping District	1	Central urban	1	2001-06-08	4	4.91667	59	boy	1	19.8	117.2	2006-05-11	14.4148	1.69	-0.62	0.63	2	2	2	2
20060108703	2006	8703	1	Heping District	1	Central urban	3	2001-06-08	4	4.75	57	boy	1	18.45	111.1	2006-03-22	14.9475	0.61	-0.21	0.25	2	2	2	2
20060108876	2006	8876	1	Heping District	1	Central urban	3	2001-05-26	4	4.75	57	girl	2	16.1	106.5	2006-03-22	14.1947	-0.28	-0.77	-0.66	2	2	2	2
20060108877	2006	8877	1	Heping District	1	Central urban	3	2001-05-26	4	4.75	57	girl	2	19.7	105.8	2006-03-22	17.5993	-0.44	1.42	0.72	2	1	2	1
20060108885	2006	8885	1	Heping District	1	Central urban	2	2001-05-25	4	4.83333	58	boy	1	20	114	2006-04-13	15.3894	1.13	0.14	0.78	2	2	2	2
20060108886	2006	8886	1	Heping District	1	Central urban	2	2001-05-25	4	4.83333	58	girl	2	21.7	110.5	2006-04-13	17.772	0.46	1.5	1.28	2	1	2	1
20060108903	2006	8903	1	Heping District	1	Central urban	1	2001-05-24	4	4.91667	59	girl	2	19.8	114.2	2006-05-11	15.1821	1.12	-0.06	0.62	2	2	2	2
20060108920	2006	8920	1	Heping District	1	Central urban	3	2001-05-23	4	4.75	57	girl	2	16.85	110.7	2006-03-22	13.7501	0.62	-1.11	-0.34	2	2	2	2
20060108937	2006	8937	1	Heping District	1	Central urban	1	2001-05-22	4	4.91667	59	girl	2	16.9	108.2	2006-05-11	14.4355	-0.15	-0.59	-0.45	2	2	2	2
20060108962	2006	8962	1	Heping District	1	Central urban	2	2001-05-21	4	4.83333	58	girl	2	18	110.6	2006-04-13	14.7151	0.48	-0.38	0.05	2	2	2	2
20060108963	2006	8963	1	Heping District	1	Central urban	3	2001-05-21	4	4.83333	58	girl	2	18.45	110.3	2006-03-22	15.1651	0.42	-0.07	0.22	2	2	2	2
20060108979	2006	8979	1	Heping District	1	Central urban	1	2001-05-20	4	4.91667	59	boy	1	19.15	109.5	2006-05-11	15.9713	0.02	0.56	0.39	2	2	2	2
20060108981	2006	8981	1	Heping District	1	Central urban	3	2001-05-20	4	4.83333	58	boy	1	18.2	106.8	2006-03-22	15.9562	-0.45	0.55	0.08	2	2	2	2
20060109006	2006	9006	1	Heping District	1	Central urban	3	2001-05-18	4	4.83333	58	girl	2	15.95	107.8	2006-03-22	13.7253	-0.12	-1.13	-0.79	2	2	2	2
20060109007	2006	9007	1	Heping District	1	Central urban	3	2001-05-18	4	4.83333	58	girl	2	16	107.3	2006-03-22	13.897	-0.23	-0.99	-0.77	2	2	2	2
20060109008	2006	9008	1	Heping District	1	Central urban	3	2001-05-18	4	4.83333	58	boy	1	22.55	116.5	2006-03-22	16.6148	1.67	1	1.65	2	2	2	2
20060109067	2006	9067	1	Heping District	1	Central urban	2	2001-05-14	4	4.83333	58	girl	2	20.2	111.5	2006-04-13	16.2481	0.67	0.63	0.82	2	2	2	2
20060109086	2006	9086	1	Heping District	1	Central urban	1	2001-05-12	4	4.91667	59	girl	2	17.55	108.2	2006-05-11	14.9907	-0.15	-0.19	-0.19	2	2	2	2
20060109096	2006	9096	1	Heping District	1	Central urban	3	2001-05-11	4	4.83333	58	girl	2	15.6	103.9	2006-03-22	14.4509	-0.95	-0.57	-0.95	2	2	2	2
20060109117	2006	9117	1	Heping District	1	Central urban	2	2001-05-10	4	4.91667	59	girl	2	20.2	112.2	2006-04-13	16.046	0.7	0.5	0.75	2	2	2	2
20060109132	2006	9132	1	Heping District	1	Central urban	1	2001-05-09	5	5	60	boy	1	22.65	110.9	2006-05-11	18.4164	0.2	2.07	1.54	1	1	2	1
20060109145	2006	9145	1	Heping District	1	Central urban	1	2001-05-08	5	5	60	girl	2	18.4	107.6	2006-05-11	15.8925	-0.38	0.4	0.07	2	2	2	2
20060109146	2006	9146	1	Heping District	1	Central urban	1	2001-05-08	5	5	60	boy	1	23.7	116.7	2006-05-11	17.4023	1.45	1.49	1.86	2	1	2	1
20060109147	2006	9147	1	Heping District	1	Central urban	3	2001-05-08	4	4.83333	58	girl	2	16.8	103	2006-03-22	15.8356	-1.14	0.37	-0.42	2	2	2	2
20060109148	2006	9148	1	Heping District	1	Central urban	3	2001-05-08	4	4.83333	58	girl	2	21	109	2006-03-22	17.6753	0.14	1.45	1.07	2	1	2	1
20060109219	2006	9219	1	Heping District	1	Central urban	1	2001-05-01	5	5	60	boy	1	19.8	115.3	2006-05-11	14.8938	1.15	-0.23	0.57	2	2	2	2
20060109223	2006	9223	1	Heping District	1	Central urban	2	2001-05-01	4	4.91667	59	boy	1	19	118	2006-04-13	13.6455	1.87	-1.29	0.33	2	2	2	2
20060109236	2006	9236	1	Heping District	1	Central urban	1	2001-04-30	5	5	60	boy	1	19.8	111.2	2006-05-11	16.0124	0.27	0.59	0.57	2	2	2	2
20060109309	2006	9309	1	Heping District	1	Central urban	1	2001-04-25	5	5	60	boy	1	20.55	111	2006-05-11	16.6788	0.22	1.04	0.84	2	1	2	2
20060109344	2006	9344	1	Heping District	1	Central urban	2	2001-04-22	4	4.91667	59	girl	2	21.6	112.9	2006-04-13	16.9459	0.85	1.04	1.18	2	1	2	2
20060109345	2006	9345	1	Heping District	1	Central urban	3	2001-04-22	4	4.91667	59	girl	2	18.8	111.4	2006-03-22	15.1491	0.53	-0.08	0.28	2	2	2	2
20060109361	2006	9361	1	Heping District	1	Central urban	2	2001-04-20	4	4.91667	59	girl	2	17.1	107.2	2006-04-13	14.8801	-0.36	-0.27	-0.37	2	2	2	2
20060109395	2006	9395	1	Heping District	1	Central urban	2	2001-04-18	4	4.91667	59	girl	2	19.2	106.8	2006-04-13	16.8329	-0.44	0.97	0.42	2	2	2	2
20060109420	2006	9420	1	Heping District	1	Central urban	1	2001-04-16	5	5	60	boy	1	19.9	113.7	2006-05-11	15.3933	0.81	0.15	0.6	2	2	2	2
20060109421	2006	9421	1	Heping District	1	Central urban	2	2001-04-16	4	4.91667	59	boy	1	22.9	113.4	2006-04-13	17.8078	0.87	1.74	1.69	2	1	2	1
20060109422	2006	9422	1	Heping District	1	Central urban	3	2001-04-16	4	4.91667	59	boy	1	18.15	111.8	2006-03-22	14.5209	0.52	-0.54	-0.01	2	2	2	2
20060109423	2006	9423	1	Heping District	1	Central urban	3	2001-04-16	4	4.91667	59	boy	1	20.45	109.1	2006-03-22	17.1808	-0.07	1.36	0.87	2	1	2	2
20060109472	2006	9472	1	Heping District	1	Central urban	1	2001-04-12	5	5	60	boy	1	16.8	116.7	2006-05-11	12.3358	1.45	-2.57	-0.65	2	2	2	2
20060109473	2006	9473	1	Heping District	1	Central urban	1	2001-04-12	5	5	60	boy	1	16.9	108.8	2006-05-11	14.2767	-0.25	-0.73	-0.61	2	2	2	2
20060109474	2006	9474	1	Heping District	1	Central urban	1	2001-04-12	5	5	60	boy	1	20.5	112.8	2006-05-11	16.1115	0.61	0.66	0.82	2	2	2	2
20060109475	2006	9475	1	Heping District	1	Central urban	3	2001-04-12	4	4.91667	59	boy	1	19.25	109.9	2006-03-22	15.9381	0.1	0.54	0.43	2	2	2	2
20060109495	2006	9495	1	Heping District	1	Central urban	1	2001-04-11	5	5.08333	61	boy	1	16.5	104.9	2006-05-11	14.9945	-1.17	-0.21	-0.89	2	2	2	2
20060109496	2006	9496	1	Heping District	1	Central urban	3	2001-04-11	4	4.91667	59	boy	1	16.8	107.1	2006-03-22	14.6464	-0.5	-0.43	-0.59	2	2	2	2
20060109508	2006	9508	1	Heping District	1	Central urban	3	2001-04-10	4	4.91667	59	boy	1	19.7	113.4	2006-03-22	15.3193	0.87	0.09	0.6	2	2	2	2
20060109526	2006	9526	1	Heping District	1	Central urban	2	2001-04-09	5	5	60	girl	2	17.4	105.2	2006-04-13	15.7224	-0.89	0.29	-0.31	2	2	2	2
20060109560	2006	9560	1	Heping District	1	Central urban	2	2001-04-07	5	5	60	boy	1	16.8	107.8	2006-04-13	14.4568	-0.47	-0.58	-0.65	2	2	2	2
20060109571	2006	9571	1	Heping District	1	Central urban	3	2001-04-06	4	4.91667	59	girl	2	17.2	107.8	2006-03-22	14.801	-0.23	-0.32	-0.33	2	2	2	2
20060109587	2006	9587	1	Heping District	1	Central urban	3	2001-04-05	4	4.91667	59	boy	1	23.25	115.7	2006-03-22	17.3683	1.37	1.47	1.8	2	1	2	2
20060109601	2006	9601	1	Heping District	1	Central urban	1	2001-04-03	5	5.08333	61	boy	1	19.8	108.8	2006-05-11	16.7266	-0.32	1.05	0.52	2	1	2	2
20060109603	2006	9603	1	Heping District	1	Central urban	2	2001-04-03	5	5	60	boy	1	16	109	2006-04-13	13.4669	-0.21	-1.44	-1.02	2	2	2	2
20060109604	2006	9604	1	Heping District	1	Central urban	2	2001-04-03	5	5	60	boy	1	18.2	112	2006-04-13	14.5089	0.44	-0.54	-0.05	2	2	2	2
20060109643	2006	9643	1	Heping District	1	Central urban	2	2001-03-31	5	5	60	boy	1	20.7	109.7	2006-04-13	17.2011	-0.06	1.37	0.89	2	1	2	2
20060109706	2006	9706	1	Heping District	1	Central urban	1	2001-03-28	5	5.08333	61	boy	1	18.75	112.1	2006-05-11	14.9207	0.4	-0.27	0.1	2	2	2	2
20060109738	2006	9738	1	Heping District	1	Central urban	2	2001-03-26	5	5	60	boy	1	17.5	114	2006-04-13	13.4657	0.87	-1.45	-0.35	2	2	2	2
20060109761	2006	9761	1	Heping District	1	Central urban	1	2001-03-25	5	5.08333	61	girl	2	26.3	122.9	2006-05-11	17.4121	2.79	1.29	2.35	2	1	2	1
20060109790	2006	9790	1	Heping District	1	Central urban	3	2001-03-23	4	4.91667	59	girl	2	14.7	101	2006-03-22	14.4104	-1.67	-0.6	-1.44	2	2	2	2
20060109805	2006	9805	1	Heping District	1	Central urban	2	2001-03-22	5	5	60	boy	1	18.4	108.3	2006-04-13	15.6878	-0.36	0.37	0.03	2	2	2	2
20060109845	2006	9845	1	Heping District	1	Central urban	1	2001-03-20	5	5.08333	61	boy	1	19.5	109.5	2006-05-11	16.2632	-0.17	0.74	0.4	2	2	2	2
20060109848	2006	9848	1	Heping District	1	Central urban	3	2001-03-20	5	5	60	boy	1	16.75	106.5	2006-03-22	14.7678	-0.75	-0.33	-0.67	2	2	2	2
20060109849	2006	9849	1	Heping District	1	Central urban	3	2001-03-20	5	5	60	girl	2	20.5	115	2006-03-22	15.5009	1.17	0.15	0.78	2	2	2	2
20060109863	2006	9863	1	Heping District	1	Central urban	3	2001-03-19	5	5	60	boy	1	21	116.5	2006-03-22	15.4727	1.41	0.21	0.99	2	2	2	2
20060109922	2006	9922	1	Heping District	1	Central urban	2	2001-03-16	5	5	60	girl	2	19.5	106.2	2006-04-13	17.2896	-0.68	1.22	0.45	2	1	2	1
20060109923	2006	9923	1	Heping District	1	Central urban	3	2001-03-16	5	5	60	boy	1	15.75	107.5	2006-03-22	13.629	-0.53	-1.3	-1.14	2	2	2	2
20060109942	2006	9942	1	Heping District	1	Central urban	1	2001-03-15	5	5.08333	61	boy	1	21.3	114.5	2006-05-11	16.2468	0.92	0.73	1.07	2	2	2	2
20060109943	2006	9943	1	Heping District	1	Central urban	2	2001-03-15	5	5	60	girl	2	23.5	115.1	2006-04-13	17.7385	1.19	1.46	1.64	2	1	2	1
20060109989	2006	9989	1	Heping District	1	Central urban	3	2001-03-12	5	5	60	boy	1	28.2	118.4	2006-03-22	20.1162	1.82	2.93	3.09	1	1	1	1
20060110026	2006	10026	1	Heping District	1	Central urban	3	2001-03-09	5	5	60	girl	2	21.4	118.6	2006-03-22	15.214	1.93	-0.04	1.06	2	2	2	2
20060110078	2006	10078	1	Heping District	1	Central urban	3	2001-03-06	5	5	60	boy	1	19.7	115	2006-03-22	14.896	1.09	-0.23	0.53	2	2	2	2
20060110118	2006	10118	1	Heping District	1	Central urban	3	2001-03-03	5	5	60	girl	2	18	106.5	2006-03-22	15.8699	-0.61	0.39	-0.08	2	2	2	2
20060110138	2006	10138	1	Heping District	1	Central urban	3	2001-03-02	5	5	60	girl	2	19.25	113	2006-03-22	15.0756	0.75	-0.13	0.37	2	2	2	2
20060110164	2006	10164	1	Heping District	1	Central urban	2	2001-03-01	5	5.08333	61	girl	2	16.4	113.5	2006-04-13	12.7307	0.82	-2.02	-0.77	2	2	2	2
20060110181	2006	10181	1	Heping District	1	Central urban	1	2001-02-28	5	5.16667	62	boy	1	19.5	113.5	2006-05-11	15.1371	0.58	-0.1	0.33	2	2	2	2
20060110183	2006	10183	1	Heping District	1	Central urban	3	2001-02-28	5	5	60	boy	1	18	109.7	2006-03-22	14.9575	-0.06	-0.18	-0.14	2	2	2	2
20060110200	2006	10200	1	Heping District	1	Central urban	2	2001-02-27	5	5.08333	61	boy	1	21.5	116.7	2006-04-13	15.7869	1.4	0.4	1.14	2	2	2	2
20060110295	2006	10295	1	Heping District	1	Central urban	1	2001-02-21	5	5.16667	62	boy	1	19.95	112	2006-05-11	15.904	0.26	0.48	0.5	2	2	2	2
20060110375	2006	10375	1	Heping District	1	Central urban	1	2001-02-16	5	5.16667	62	boy	1	20.7	115.1	2006-05-11	15.625	0.93	0.28	0.78	2	2	2	2
20060110377	2006	10377	1	Heping District	1	Central urban	3	2001-02-16	5	5.08333	61	girl	2	16.75	107.4	2006-03-22	14.5213	-0.46	-0.51	-0.62	2	2	2	2
20060110378	2006	10378	1	Heping District	1	Central urban	3	2001-02-16	5	5.08333	61	girl	2	24.7	116.4	2006-03-22	18.2302	1.42	1.71	1.97	2	1	2	1
20060110397	2006	10397	1	Heping District	1	Central urban	3	2001-02-15	5	5.08333	61	girl	2	20.4	117.6	2006-03-22	14.7508	1.68	-0.34	0.76	2	2	2	2
20060110398	2006	10398	1	Heping District	1	Central urban	3	2001-02-15	5	5.08333	61	girl	2	22	115	2006-03-22	16.6352	1.13	0.87	1.25	2	2	2	2
20060110514	2006	10514	1	Heping District	1	Central urban	2	2001-02-09	5	5.16667	62	girl	2	15.8	107.8	2006-04-13	13.5963	-0.48	-1.24	-1.11	2	2	2	2
20060110515	2006	10515	1	Heping District	1	Central urban	3	2001-02-09	5	5.08333	61	boy	1	17.7	103.6	2006-03-22	16.4913	-1.45	0.9	-0.34	2	2	2	2
20060110565	2006	10565	1	Heping District	1	Central urban	1	2001-02-06	5	5.25	63	girl	2	16.8	110.5	2006-05-11	13.7589	-0.03	-1.1	-0.73	2	2	2	2
20060110566	2006	10566	1	Heping District	1	Central urban	3	2001-02-06	5	5.08333	61	boy	1	16.25	106.2	2006-03-22	14.408	-0.89	-0.7	-1.01	2	2	2	2
20060110567	2006	10567	1	Heping District	1	Central urban	3	2001-02-06	5	5.08333	61	girl	2	20.55	112.7	2006-03-22	16.1795	0.65	0.6	0.8	2	2	2	2
20060110601	2006	10601	1	Heping District	1	Central urban	3	2001-02-04	5	5.08333	61	girl	2	21.7	116	2006-03-22	16.1266	1.34	0.57	1.16	2	2	2	2
20060110629	2006	10629	1	Heping District	1	Central urban	2	2001-02-02	5	5.16667	62	girl	2	16.1	106.9	2006-04-13	14.0887	-0.67	-0.84	-0.97	2	2	2	2
20060110630	2006	10630	1	Heping District	1	Central urban	3	2001-02-02	5	5.08333	61	girl	2	28.7	116.7	2006-03-22	21.0737	1.49	2.9	2.85	1	1	1	1
20060110648	2006	10648	1	Heping District	1	Central urban	2	2001-02-01	5	5.16667	62	girl	2	17.7	112	2006-04-13	14.1103	0.39	-0.82	-0.29	2	2	2	2
20060110664	2006	10664	1	Heping District	1	Central urban	1	2001-01-31	5	5.25	63	girl	2	18.3	110.2	2006-05-11	15.0691	-0.09	-0.12	-0.12	2	2	2	2
20060110665	2006	10665	1	Heping District	1	Central urban	1	2001-01-31	5	5.25	63	girl	2	18.65	109.5	2006-05-11	15.5543	-0.24	0.2	0.02	2	2	2	2
20060110709	2006	10709	1	Heping District	1	Central urban	2	2001-01-29	5	5.16667	62	boy	1	25.5	121	2006-04-13	17.4168	2.21	1.49	2.31	2	1	2	1
20060110730	2006	10730	1	Heping District	1	Central urban	3	2001-01-28	5	5.08333	61	boy	1	19.7	111	2006-03-22	15.989	0.16	0.54	0.48	2	2	2	2
20060110752	2006	10752	1	Heping District	1	Central urban	2	2001-01-27	5	5.16667	62	boy	1	23.3	120	2006-04-13	16.1806	1.99	0.68	1.66	2	2	2	2
20060110753	2006	10753	1	Heping District	1	Central urban	3	2001-01-27	5	5.08333	61	boy	1	17.25	107.9	2006-03-22	14.8165	-0.52	-0.36	-0.54	2	2	2	2
20060110754	2006	10754	1	Heping District	1	Central urban	3	2001-01-27	5	5.08333	61	boy	1	20.85	113.8	2006-03-22	16.0998	0.77	0.62	0.91	2	2	2	2
20060110788	2006	10788	1	Heping District	1	Central urban	2	2001-01-24	5	5.16667	62	boy	1	19.5	111.2	2006-04-13	15.7698	0.09	0.38	0.33	2	2	2	2
20060110826	2006	10826	1	Heping District	1	Central urban	2	2001-01-21	5	5.16667	62	boy	1	20	111.6	2006-04-13	16.0584	0.17	0.59	0.52	2	2	2	2
20060110850	2006	10850	1	Heping District	1	Central urban	2	2001-01-20	5	5.16667	62	girl	2	21.7	117.5	2006-04-13	15.7175	1.53	0.31	1.09	2	2	2	2
20060110864	2006	10864	1	Heping District	1	Central urban	2	2001-01-19	5	5.16667	62	boy	1	18.2	111.1	2006-04-13	14.7449	0.06	-0.41	-0.2	2	2	2	2
20060110865	2006	10865	1	Heping District	1	Central urban	3	2001-01-19	5	5.16667	62	boy	1	18.8	110	2006-03-22	15.5372	-0.17	0.21	0.05	2	2	2	2
20060110924	2006	10924	1	Heping District	1	Central urban	1	2001-01-16	5	5.25	63	girl	2	19.05	107.7	2006-05-11	16.4234	-0.61	0.74	0.16	2	2	2	2
20060110927	2006	10927	1	Heping District	1	Central urban	3	2001-01-16	5	5.16667	62	girl	2	18.25	116.8	2006-03-22	13.3776	1.39	-1.42	-0.07	2	2	2	2
20060110980	2006	10980	1	Heping District	1	Central urban	1	2001-01-14	5	5.25	63	boy	1	21.8	114.4	2006-05-11	16.6573	0.66	1	1.09	2	2	2	2
20060110993	2006	10993	1	Heping District	1	Central urban	1	2001-01-13	5	5.25	63	girl	2	23.3	115.2	2006-05-11	17.557	0.94	1.35	1.48	2	1	2	1
20060110997	2006	10997	1	Heping District	1	Central urban	2	2001-01-13	5	5.25	63	boy	1	18.1	108.5	2006-04-13	15.3751	-0.61	0.09	-0.31	2	2	2	2
20060111012	2006	11012	1	Heping District	1	Central urban	1	2001-01-12	5	5.25	63	boy	1	18.65	111.3	2006-05-11	15.0553	-0.01	-0.16	-0.08	2	2	2	2
20060111037	2006	11037	1	Heping District	1	Central urban	1	2001-01-11	5	5.33333	64	girl	2	18.8	111.8	2006-05-11	15.0409	0.13	-0.14	0.01	2	2	2	2
20060111082	2006	11082	1	Heping District	1	Central urban	2	2001-01-08	5	5.25	63	boy	1	18	108.3	2006-04-13	15.3467	-0.65	0.07	-0.36	2	2	2	2
20060111083	2006	11083	1	Heping District	1	Central urban	3	2001-01-08	5	5.16667	62	girl	2	17.9	106.8	2006-03-22	15.6932	-0.69	0.29	-0.21	2	2	2	2
20060111130	2006	11130	1	Heping District	1	Central urban	1	2001-01-05	5	5.33333	64	girl	2	22.3	117	2006-05-11	16.2905	1.2	0.65	1.14	2	2	2	2
20060111133	2006	11133	1	Heping District	1	Central urban	3	2001-01-05	5	5.16667	62	girl	2	19.65	110.7	2006-03-22	16.0349	0.12	0.51	0.44	2	2	2	2
20060111172	2006	11172	1	Heping District	1	Central urban	3	2001-01-02	5	5.16667	62	girl	2	22.7	114.8	2006-03-22	17.2243	0.97	1.19	1.38	2	1	2	2
20060111237	2006	11237	1	Heping District	1	Central urban	2	2000-12-29	5	5.25	63	girl	2	16.4	112.2	2006-04-13	13.0274	0.32	-1.73	-0.9	2	2	2	2
20060111253	2006	11253	1	Heping District	1	Central urban	1	2000-12-28	5	5.33333	64	boy	1	19.95	117.3	2006-05-11	14.4993	1.16	-0.62	0.36	2	2	2	2
20060111255	2006	11255	1	Heping District	1	Central urban	3	2000-12-28	5	5.16667	62	boy	1	19.45	113	2006-03-22	15.2322	0.48	-0.02	0.31	2	2	2	2
20060111344	2006	11344	1	Heping District	1	Central urban	2	2000-12-22	5	5.25	63	boy	1	21.1	115	2006-04-13	15.9546	0.79	0.52	0.85	2	2	2	2
20060111345	2006	11345	1	Heping District	1	Central urban	3	2000-12-22	5	5.25	63	boy	1	19.45	112.1	2006-03-22	15.4778	0.16	0.17	0.24	2	2	2	2
20060111363	2006	11363	1	Heping District	1	Central urban	2	2000-12-21	5	5.25	63	boy	1	21.6	118.3	2006-04-13	15.4342	1.5	0.13	1.02	2	2	2	2
20060111364	2006	11364	1	Heping District	1	Central urban	2	2000-12-21	5	5.25	63	boy	1	26.4	124.9	2006-04-13	16.9231	2.92	1.18	2.48	2	1	2	2
20060111365	2006	11365	1	Heping District	1	Central urban	3	2000-12-21	5	5.25	63	girl	2	18.5	111	2006-03-22	15.015	0.07	-0.16	-0.04	2	2	2	2
20060111381	2006	11381	1	Heping District	1	Central urban	3	2000-12-20	5	5.25	63	boy	1	22.85	116.9	2006-03-22	16.7208	1.2	1.05	1.44	2	1	2	2
20060111399	2006	11399	1	Heping District	1	Central urban	2	2000-12-19	5	5.25	63	girl	2	17.8	109	2006-04-13	14.9819	-0.34	-0.18	-0.31	2	2	2	2
20060111400	2006	11400	1	Heping District	1	Central urban	3	2000-12-19	5	5.25	63	boy	1	20.7	113.3	2006-03-22	16.1254	0.42	0.64	0.71	2	2	2	2
20060111437	2006	11437	1	Heping District	1	Central urban	3	2000-12-16	5	5.25	63	girl	2	19.7	112.2	2006-03-22	15.6488	0.32	0.27	0.39	2	2	2	2
20060111474	2006	11474	1	Heping District	1	Central urban	1	2000-12-14	5	5.33333	64	boy	1	19.2	113.8	2006-05-11	14.8258	0.41	-0.35	0.07	2	2	2	2
20060111500	2006	11500	1	Heping District	1	Central urban	2	2000-12-12	5	5.33333	64	girl	2	17.1	107.1	2006-04-13	14.9079	-0.83	-0.23	-0.66	2	2	2	2
20060111501	2006	11501	1	Heping District	1	Central urban	2	2000-12-12	5	5.33333	64	boy	1	18.75	113	2006-04-13	14.684	0.24	-0.46	-0.11	2	2	2	2
20060111524	2006	11524	1	Heping District	1	Central urban	2	2000-12-11	5	5.33333	64	boy	1	22.6	113.1	2006-04-13	17.6678	0.26	1.63	1.28	2	1	2	1
20060111586	2006	11586	1	Heping District	1	Central urban	3	2000-12-07	5	5.25	63	girl	2	20	111.6	2006-03-22	16.0584	0.2	0.52	0.49	2	2	2	2
20060111597	2006	11597	1	Heping District	1	Central urban	1	2000-12-06	5	5.41667	65	boy	1	20.8	115	2006-05-11	15.7278	0.55	0.35	0.6	2	2	2	2
20060111599	2006	11599	1	Heping District	1	Central urban	2	2000-12-06	5	5.33333	64	girl	2	19.1	114.3	2006-04-13	14.6198	0.64	-0.43	0.12	2	2	2	2
20060111620	2006	11620	1	Heping District	1	Central urban	3	2000-12-05	5	5.25	63	girl	2	19.7	109.8	2006-03-22	16.3404	-0.17	0.69	0.39	2	2	2	2
20060111637	2006	11637	1	Heping District	1	Central urban	2	2000-12-04	5	5.33333	64	girl	2	17.8	106.3	2006-04-13	15.7526	-1	0.33	-0.38	2	2	2	2
20060111659	2006	11659	1	Heping District	1	Central urban	1	2000-12-03	5	5.41667	65	girl	2	19.4	115.3	2006-05-11	14.593	0.74	-0.45	0.16	2	2	2	2
20060111661	2006	11661	1	Heping District	1	Central urban	3	2000-12-03	5	5.25	63	boy	1	19.2	112.7	2006-03-22	15.1166	0.29	-0.11	0.14	2	2	2	2
20060111673	2006	11673	1	Heping District	1	Central urban	1	2000-12-01	5	5.41667	65	boy	1	17.45	107.8	2006-05-11	15.0161	-0.97	-0.19	-0.74	2	2	2	2
20060111674	2006	11674	1	Heping District	1	Central urban	1	2000-12-01	5	5.41667	65	girl	2	18.9	109.6	2006-05-11	15.7341	-0.42	0.32	-0.02	2	2	2	2
20060111676	2006	11676	1	Heping District	1	Central urban	2	2000-12-01	5	5.33333	64	boy	1	21.6	112.3	2006-04-13	17.1275	0.09	1.3	0.95	2	1	2	2
20060111726	2006	11726	1	Heping District	1	Central urban	3	2000-11-27	5	5.25	63	boy	1	21.85	115.4	2006-03-22	16.4074	0.87	0.83	1.11	2	2	2	2
20060111744	2006	11744	1	Heping District	1	Central urban	1	2000-11-25	5	5.41667	65	boy	1	20.6	121.8	2006-05-11	13.8859	2	-1.16	0.53	2	2	2	2
20060111817	2006	11817	1	Heping District	1	Central urban	1	2000-11-20	5	5.41667	65	boy	1	22.5	112.4	2006-05-11	17.8094	0	1.71	1.18	2	1	2	1
20060111819	2006	11819	1	Heping District	1	Central urban	2	2000-11-20	5	5.33333	64	girl	2	18.6	108	2006-04-13	15.9465	-0.65	0.45	-0.07	2	2	2	2
20060111830	2006	11830	1	Heping District	1	Central urban	1	2000-11-19	5	5.41667	65	boy	1	16.5	110.3	2006-05-11	13.5623	-0.44	-1.46	-1.18	2	2	2	2
20060111832	2006	11832	1	Heping District	1	Central urban	3	2000-11-19	5	5.33333	64	boy	1	20.85	118.2	2006-03-22	14.9235	1.35	-0.27	0.69	2	2	2	2
20060111833	2006	11833	1	Heping District	1	Central urban	3	2000-11-19	5	5.33333	64	girl	2	22.3	117.3	2006-03-22	16.2072	1.26	0.61	1.14	2	2	2	2
20060111846	2006	11846	1	Heping District	1	Central urban	3	2000-11-18	5	5.33333	64	girl	2	17.8	109.1	2006-03-22	14.9545	-0.42	-0.2	-0.38	2	2	2	2
20060111861	2006	11861	1	Heping District	1	Central urban	2	2000-11-17	5	5.33333	64	girl	2	22.2	118.4	2006-04-13	15.8361	1.49	0.38	1.11	2	2	2	2
20060111896	2006	11896	1	Heping District	1	Central urban	2	2000-11-15	5	5.33333	64	boy	1	25.2	117.7	2006-04-13	18.1906	1.25	1.93	2.07	2	1	2	1
20060111941	2006	11941	1	Heping District	1	Central urban	1	2000-11-13	5	5.41667	65	girl	2	20.3	114	2006-05-11	15.6202	0.48	0.24	0.46	2	2	2	2
20060111942	2006	11942	1	Heping District	1	Central urban	1	2000-11-13	5	5.41667	65	girl	2	21.4	118	2006-05-11	15.3691	1.29	0.08	0.81	2	2	2	2
20060111943	2006	11943	1	Heping District	1	Central urban	2	2000-11-13	5	5.41667	65	boy	1	22.4	115.3	2006-04-13	16.8496	0.62	1.12	1.15	2	1	2	2
20060111989	2006	11989	1	Heping District	1	Central urban	1	2000-11-10	5	5.5	66	girl	2	19.2	112.8	2006-05-11	15.0898	0.13	-0.1	0.03	2	2	2	2
20060111991	2006	11991	1	Heping District	1	Central urban	3	2000-11-10	5	5.33333	64	boy	1	25.7	117	2006-03-22	18.7742	1.1	2.25	2.21	1	1	2	1
20060112008	2006	12008	1	Heping District	1	Central urban	3	2000-11-09	5	5.33333	64	boy	1	22.6	120.4	2006-03-22	15.5903	1.82	0.25	1.28	2	2	2	2
20060112074	2006	12074	1	Heping District	1	Central urban	1	2000-11-05	5	5.5	66	girl	2	17.95	110.7	2006-05-11	14.6477	-0.3	-0.41	-0.44	2	2	2	2
20060112076	2006	12076	1	Heping District	1	Central urban	2	2000-11-05	5	5.41667	65	girl	2	18.5	112.1	2006-04-13	14.7218	0.09	-0.36	-0.17	2	2	2	2
20060112089	2006	12089	1	Heping District	1	Central urban	2	2000-11-04	5	5.41667	65	boy	1	32	125	2006-04-13	20.48	2.67	3.08	3.75	1	1	1	1
20060112106	2006	12106	1	Heping District	1	Central urban	2	2000-11-03	5	5.41667	65	boy	1	21.4	120.3	2006-04-13	14.7871	1.68	-0.38	0.81	2	2	2	2
20060112107	2006	12107	1	Heping District	1	Central urban	3	2000-11-03	5	5.33333	64	girl	2	20.3	109.6	2006-03-22	16.8995	-0.32	1	0.53	2	2	2	2
20060112134	2006	12134	1	Heping District	1	Central urban	2	2000-11-02	5	5.41667	65	boy	1	24.9	119.3	2006-04-13	17.4952	1.47	1.52	1.91	2	1	2	1
20060112154	2006	12154	1	Heping District	1	Central urban	2	2000-11-01	5	5.41667	65	boy	1	20.1	110	2006-04-13	16.6116	-0.51	0.96	0.34	2	2	2	2
20060112175	2006	12175	1	Heping District	1	Central urban	2	2000-10-31	5	5.41667	65	boy	1	23.1	113	2006-04-13	18.0907	0.13	1.87	1.37	2	1	2	1
20060112186	2006	12186	1	Heping District	1	Central urban	1	2000-10-30	5	5.5	66	boy	1	20.55	113.9	2006-05-11	15.8403	0.21	0.43	0.44	2	2	2	2
20060112189	2006	12189	1	Heping District	1	Central urban	2	2000-10-30	5	5.41667	65	boy	1	21	114	2006-04-13	16.1588	0.34	0.66	0.67	2	2	2	2
20060112210	2006	12210	1	Heping District	1	Central urban	3	2000-10-29	5	5.33333	64	girl	2	19.7	113	2006-03-22	15.428	0.38	0.12	0.33	2	2	2	2
20060112211	2006	12211	1	Heping District	1	Central urban	3	2000-10-29	5	5.33333	64	boy	1	26	115.8	2006-03-22	19.389	0.84	2.57	2.3	1	1	1	1
20060112222	2006	12222	1	Heping District	1	Central urban	1	2000-10-28	5	5.5	66	boy	1	18.5	107.6	2006-05-11	15.9789	-1.12	0.53	-0.36	2	2	2	2
20060112223	2006	12223	1	Heping District	1	Central urban	3	2000-10-28	5	5.33333	64	boy	1	17.2	110	2006-03-22	14.2149	-0.4	-0.86	-0.78	2	2	2	2
20060112263	2006	12263	1	Heping District	1	Central urban	1	2000-10-26	5	5.5	66	boy	1	22	114.5	2006-05-11	16.7808	0.33	1.07	0.94	2	1	2	2
20060112276	2006	12276	1	Heping District	1	Central urban	3	2000-10-25	5	5.33333	64	boy	1	19.2	111	2006-03-22	15.5832	-0.18	0.25	0.07	2	2	2	2
20060112334	2006	12334	1	Heping District	1	Central urban	2	2000-10-21	5	5.41667	65	boy	1	19	111	2006-04-13	15.4208	-0.29	0.12	-0.09	2	2	2	2
20060112354	2006	12354	1	Heping District	1	Central urban	3	2000-10-20	5	5.41667	65	boy	1	19.45	114.6	2006-03-22	14.8098	0.47	-0.36	0.09	2	2	2	2
20060112458	2006	12458	1	Heping District	1	Central urban	2	2000-10-15	5	5.41667	65	girl	2	19.5	117.3	2006-04-13	14.1722	1.15	-0.77	0.19	2	2	2	2
20060112459	2006	12459	1	Heping District	1	Central urban	2	2000-10-15	5	5.41667	65	girl	2	21.2	110.6	2006-04-13	17.3311	-0.22	1.22	0.75	2	1	2	1
20060112476	2006	12476	1	Heping District	1	Central urban	3	2000-10-14	5	5.41667	65	boy	1	25.5	120.2	2006-03-22	17.6495	1.66	1.61	2.08	2	1	2	1
20060112491	2006	12491	1	Heping District	1	Central urban	2	2000-10-13	5	5.5	66	boy	1	17.9	111.2	2006-04-13	14.4758	-0.36	-0.64	-0.61	2	2	2	2
20060112510	2006	12510	1	Heping District	1	Central urban	2	2000-10-12	5	5.5	66	girl	2	20	114.6	2006-04-13	15.2286	0.49	-0.01	0.3	2	2	2	2
20060112537	2006	12537	1	Heping District	1	Central urban	3	2000-10-10	5	5.41667	65	boy	1	23.2	120.6	2006-03-22	15.9512	1.74	0.51	1.4	2	2	2	2
20060112550	2006	12550	1	Heping District	1	Central urban	1	2000-10-09	5	5.58333	67	boy	1	23	119.3	2006-05-11	16.1602	1.23	0.65	1.19	2	2	2	2
20060112551	2006	12551	1	Heping District	1	Central urban	1	2000-10-09	5	5.58333	67	girl	2	23	119.6	2006-05-11	16.0792	1.39	0.52	1.15	2	2	2	2
20060112552	2006	12552	1	Heping District	1	Central urban	2	2000-10-09	5	5.5	66	boy	1	21.6	118	2006-04-13	15.5128	1.07	0.19	0.81	2	2	2	2
20060112593	2006	12593	1	Heping District	1	Central urban	1	2000-10-06	5	5.58333	67	girl	2	25.3	118.6	2006-05-11	17.9867	1.19	1.53	1.73	2	1	2	1
20060112618	2006	12618	1	Heping District	1	Central urban	2	2000-10-04	5	5.5	66	boy	1	21.2	115.2	2006-04-13	15.9746	0.48	0.52	0.67	2	2	2	2
20060112619	2006	12619	1	Heping District	1	Central urban	2	2000-10-04	5	5.5	66	girl	2	22.4	119.1	2006-04-13	15.7915	1.4	0.35	1.04	2	2	2	2
20060112654	2006	12654	1	Heping District	1	Central urban	2	2000-10-02	5	5.5	66	boy	1	23.6	115.8	2006-04-13	17.5993	0.61	1.57	1.45	2	1	2	1
20060112665	2006	12665	1	Heping District	1	Central urban	3	2000-10-01	5	5.41667	65	girl	2	18.3	112.2	2006-03-22	14.5367	0.11	-0.49	-0.24	2	2	2	2
20060112694	2006	12694	1	Heping District	1	Central urban	2	2000-09-29	5	5.5	66	girl	2	18.7	105.6	2006-04-13	16.7693	-1.33	0.92	-0.16	2	2	2	2
20060112709	2006	12709	1	Heping District	1	Central urban	3	2000-09-28	5	5.41667	65	boy	1	19	113	2006-03-22	14.8798	0.13	-0.3	-0.09	2	2	2	2
20060112710	2006	12710	1	Heping District	1	Central urban	3	2000-09-28	5	5.41667	65	boy	1	19.2	106.5	2006-03-22	16.9279	-1.25	1.17	-0.01	2	1	2	2
20060112711	2006	12711	1	Heping District	1	Central urban	3	2000-09-28	5	5.41667	65	girl	2	21.8	119	2006-03-22	15.3944	1.5	0.1	0.93	2	2	2	2
20060112752	2006	12752	1	Heping District	1	Central urban	1	2000-09-25	5	5.58333	67	girl	2	20.3	114.5	2006-05-11	15.4841	0.37	0.15	0.34	2	2	2	2
20060112767	2006	12767	1	Heping District	1	Central urban	1	2000-09-24	5	5.58333	67	girl	2	20.3	113.9	2006-05-11	15.6476	0.25	0.26	0.34	2	2	2	2
20060112778	2006	12778	1	Heping District	1	Central urban	1	2000-09-23	5	5.58333	67	boy	1	20.05	112.6	2006-05-11	15.8138	-0.17	0.4	0.18	2	2	2	2
20060112795	2006	12795	1	Heping District	1	Central urban	1	2000-09-22	5	5.58333	67	boy	1	28.15	115.8	2006-05-11	20.9924	0.5	3.28	2.62	1	1	1	1
20060112797	2006	12797	1	Heping District	1	Central urban	2	2000-09-22	5	5.5	66	girl	2	19.7	107.7	2006-04-13	16.9838	-0.91	1.03	0.2	2	1	2	2
20060112798	2006	12798	1	Heping District	1	Central urban	2	2000-09-22	5	5.5	66	boy	1	21.1	112.6	2006-04-13	16.642	-0.07	0.98	0.63	2	2	2	2
20060112799	2006	12799	1	Heping District	1	Central urban	3	2000-09-22	5	5.5	66	boy	1	16.7	108.7	2006-03-22	14.1337	-0.89	-0.93	-1.16	2	2	2	2
20060112800	2006	12800	1	Heping District	1	Central urban	3	2000-09-22	5	5.5	66	boy	1	21.4	115	2006-03-22	16.1815	0.44	0.67	0.74	2	2	2	2
20060112826	2006	12826	1	Heping District	1	Central urban	1	2000-09-20	5	5.58333	67	girl	2	19.3	113.3	2006-05-11	15.0348	0.13	-0.14	0	2	2	2	2
20060112827	2006	12827	1	Heping District	1	Central urban	3	2000-09-20	5	5.5	66	boy	1	20.7	112.5	2006-03-22	16.3556	-0.09	0.79	0.49	2	2	2	2
20060112851	2006	12851	1	Heping District	1	Central urban	2	2000-09-18	5	5.5	66	boy	1	25	118.4	2006-04-13	17.8335	1.16	1.71	1.87	2	1	2	1
20060112852	2006	12852	1	Heping District	1	Central urban	3	2000-09-18	5	5.5	66	girl	2	19.7	115.7	2006-03-22	14.7163	0.71	-0.36	0.2	2	2	2	2
20060112870	2006	12870	1	Heping District	1	Central urban	1	2000-09-17	5	5.58333	67	girl	2	17.8	109.3	2006-05-11	14.8998	-0.68	-0.23	-0.56	2	2	2	2
20060112948	2006	12948	1	Heping District	1	Central urban	3	2000-09-12	5	5.5	66	boy	1	23.45	120.3	2006-03-22	16.2036	1.56	0.68	1.41	2	2	2	2
20060112967	2006	12967	1	Heping District	1	Central urban	1	2000-09-11	5	5.66667	68	girl	2	24.35	115.3	2006-05-11	18.3164	0.43	1.67	1.44	2	1	2	1
20060112969	2006	12969	1	Heping District	1	Central urban	2	2000-09-11	5	5.58333	67	boy	1	18.5	113.7	2006-04-13	14.3104	0.06	-0.78	-0.43	2	2	2	2
20060112970	2006	12970	1	Heping District	1	Central urban	2	2000-09-11	5	5.58333	67	boy	1	20	112.4	2006-04-13	15.8306	-0.22	0.42	0.16	2	2	2	2
20060112971	2006	12971	1	Heping District	1	Central urban	2	2000-09-11	5	5.58333	67	girl	2	23.3	118	2006-04-13	16.7337	1.07	0.89	1.23	2	2	2	2
20060112972	2006	12972	1	Heping District	1	Central urban	2	2000-09-11	5	5.58333	67	boy	1	31.7	121	2006-04-13	21.6515	1.59	3.61	3.48	1	1	1	1
20060112973	2006	12973	1	Heping District	1	Central urban	3	2000-09-11	5	5.5	66	boy	1	20.2	111.8	2006-03-22	16.161	-0.23	0.65	0.31	2	2	2	2
20060112974	2006	12974	1	Heping District	1	Central urban	3	2000-09-11	5	5.5	66	girl	2	21.2	114	2006-03-22	16.3127	0.37	0.66	0.69	2	2	2	2
20060112975	2006	12975	1	Heping District	1	Central urban	3	2000-09-11	5	5.5	66	boy	1	32	120.4	2006-03-22	22.0748	1.58	3.85	3.65	1	1	1	1
20060113006	2006	13006	1	Heping District	1	Central urban	2	2000-09-08	5	5.58333	67	boy	1	20.9	115.4	2006-04-13	15.694	0.41	0.32	0.49	2	2	2	2
20060113007	2006	13007	1	Heping District	1	Central urban	3	2000-09-08	5	5.5	66	girl	2	21.95	117	2006-03-22	16.0348	0.98	0.5	0.91	2	2	2	2
20060113039	2006	13039	1	Heping District	1	Central urban	1	2000-09-06	5	5.66667	68	girl	2	17.05	108	2006-05-11	14.6176	-1.04	-0.43	-0.94	2	2	2	2
20060113040	2006	13040	1	Heping District	1	Central urban	1	2000-09-06	5	5.66667	68	boy	1	20.25	112.5	2006-05-11	16	-0.3	0.53	0.18	2	2	2	2
20060113042	2006	13042	1	Heping District	1	Central urban	3	2000-09-06	5	5.5	66	girl	2	20.05	119.5	2006-03-22	14.0404	1.48	-0.87	0.32	2	2	2	2
20060113050	2006	13050	1	Heping District	1	Central urban	1	2000-09-05	5	5.66667	68	boy	1	20.75	117.9	2006-05-11	14.9276	0.82	-0.27	0.37	2	2	2	2
20060113052	2006	13052	1	Heping District	1	Central urban	3	2000-09-05	5	5.5	66	girl	2	20.65	113	2006-03-22	16.172	0.17	0.58	0.52	2	2	2	2
20060113067	2006	13067	1	Heping District	1	Central urban	1	2000-09-04	5	5.66667	68	boy	1	24.9	123.2	2006-05-11	16.4051	1.93	0.81	1.69	2	2	2	2
20060113069	2006	13069	1	Heping District	1	Central urban	3	2000-09-04	5	5.5	66	boy	1	17	109.2	2006-03-22	14.2562	-0.78	-0.83	-1.02	2	2	2	2
20060113081	2006	13081	1	Heping District	1	Central urban	2	2000-09-03	5	5.58333	67	boy	1	21.4	113.7	2006-04-13	16.5536	0.06	0.91	0.67	2	2	2	2
20060113082	2006	13082	1	Heping District	1	Central urban	2	2000-09-03	5	5.58333	67	girl	2	25.5	121.5	2006-04-13	17.2738	1.78	1.18	1.78	2	1	2	1
20060113083	2006	13083	1	Heping District	1	Central urban	3	2000-09-03	5	5.5	66	girl	2	20.7	118	2006-03-22	14.8664	1.18	-0.26	0.53	2	2	2	2
20060113107	2006	13107	1	Heping District	1	Central urban	2	2000-09-01	5	5.58333	67	girl	2	21.1	114.9	2006-04-13	15.9824	0.45	0.46	0.6	2	2	2	2
20060113108	2006	13108	1	Heping District	1	Central urban	2	2000-09-01	5	5.58333	67	girl	2	22.9	118	2006-04-13	16.4464	1.07	0.73	1.12	2	2	2	2
20060113123	2006	13123	1	Heping District	1	Central urban	1	2000-08-31	5	5.66667	68	boy	1	23.3	118.3	2006-05-11	16.6489	0.91	0.97	1.22	2	2	2	2
20060113139	2006	13139	1	Heping District	1	Central urban	3	2000-08-30	5	5.5	66	boy	1	18.95	111	2006-03-22	15.3802	-0.4	0.09	-0.18	2	2	2	2
20060113140	2006	13140	1	Heping District	1	Central urban	3	2000-08-30	5	5.5	66	girl	2	32.85	126.2	2006-03-22	20.6261	2.84	2.64	3.32	1	1	1	1
20060113168	2006	13168	1	Heping District	1	Central urban	3	2000-08-29	5	5.5	66	boy	1	24.35	117.2	2006-03-22	17.7273	0.9	1.65	1.68	2	1	2	1
20060113196	2006	13196	1	Heping District	1	Central urban	1	2000-08-27	5	5.66667	68	girl	2	22.4	122.1	2006-05-11	15.0251	1.79	-0.15	0.92	2	2	2	2
20060113208	2006	13208	1	Heping District	1	Central urban	3	2000-08-26	5	5.5	66	boy	1	20.2	115.6	2006-03-22	15.116	0.57	-0.12	0.31	2	2	2	2
20060113256	2006	13256	1	Heping District	1	Central urban	3	2000-08-23	5	5.5	66	boy	1	18.45	115.2	2006-03-22	13.9025	0.48	-1.14	-0.38	2	2	2	2
20060113301	2006	13301	1	Heping District	1	Central urban	3	2000-08-19	5	5.58333	67	boy	1	20.5	112.8	2006-03-22	16.1115	-0.13	0.61	0.35	2	2	2	2
20060113315	2006	13315	1	Heping District	1	Central urban	2	2000-08-18	5	5.58333	67	boy	1	24.4	115.5	2006-04-13	18.2905	0.43	1.95	1.62	2	1	2	1
20060113316	2006	13316	1	Heping District	1	Central urban	2	2000-08-18	5	5.58333	67	girl	2	25.7	117.4	2006-04-13	18.6465	0.95	1.83	1.83	2	1	2	1
20060113317	2006	13317	1	Heping District	1	Central urban	3	2000-08-18	5	5.58333	67	girl	2	19.7	115.7	2006-03-22	14.7163	0.61	-0.36	0.14	2	2	2	2
20060113318	2006	13318	1	Heping District	1	Central urban	3	2000-08-18	5	5.58333	67	boy	1	26.55	120	2006-03-22	18.4375	1.38	2.03	2.22	1	1	2	1
20060113446	2006	13446	1	Heping District	1	Central urban	2	2000-08-10	5	5.66667	68	girl	2	21.2	118.7	2006-04-13	15.0465	1.11	-0.14	0.57	2	2	2	2
20060113472	2006	13472	1	Heping District	1	Central urban	2	2000-08-08	5	5.66667	68	boy	1	24.2	115.6	2006-04-13	18.1092	0.35	1.84	1.49	2	1	2	1
20060113473	2006	13473	1	Heping District	1	Central urban	3	2000-08-08	5	5.58333	67	boy	1	20	117.1	2006-03-22	14.5853	0.77	-0.55	0.16	2	2	2	2
20060113488	2006	13488	1	Heping District	1	Central urban	2	2000-08-07	5	5.66667	68	girl	2	20.9	112.4	2006-04-13	16.543	-0.15	0.78	0.47	2	2	2	2
20060113489	2006	13489	1	Heping District	1	Central urban	3	2000-08-07	5	5.58333	67	boy	1	26.75	117.6	2006-03-22	19.3423	0.87	2.5	2.27	1	1	2	1
20060113542	2006	13542	1	Heping District	1	Central urban	2	2000-08-02	5	5.66667	68	boy	1	22.6	114	2006-04-13	17.39	0.01	1.43	1	2	1	2	2
20060113571	2006	13571	1	Heping District	1	Central urban	1	2000-07-31	5	5.75	69	boy	1	23.15	119.5	2006-05-11	16.2112	1.04	0.67	1.1	2	2	2	2
20060113588	2006	13588	1	Heping District	1	Central urban	1	2000-07-28	5	5.75	69	girl	2	17.8	109.8	2006-05-11	14.7644	-0.77	-0.33	-0.69	2	2	2	2
20060113589	2006	13589	1	Heping District	1	Central urban	1	2000-07-28	5	5.75	69	boy	1	24.8	123.1	2006-05-11	16.3657	1.79	0.77	1.59	2	2	2	2
20060113590	2006	13590	1	Heping District	1	Central urban	2	2000-07-28	5	5.66667	68	boy	1	24.4	115.1	2006-04-13	18.4179	0.24	2.01	1.55	1	1	2	1
20060113600	2006	13600	1	Heping District	1	Central urban	1	2000-07-27	5	5.75	69	girl	2	25.6	118.3	2006-05-11	18.2924	0.92	1.65	1.68	2	1	2	1
20060113623	2006	13623	1	Heping District	1	Central urban	3	2000-07-26	5	5.58333	67	boy	1	24.7	115.1	2006-03-22	18.6443	0.35	2.14	1.71	1	1	2	1
20060113634	2006	13634	1	Heping District	1	Central urban	2	2000-07-25	5	5.66667	68	boy	1	23	111.9	2006-04-13	18.3682	-0.42	1.98	1.12	2	1	2	1
20060113635	2006	13635	1	Heping District	1	Central urban	3	2000-07-25	5	5.58333	67	girl	2	21.2	118.8	2006-03-22	15.0211	1.23	-0.15	0.63	2	2	2	2
20060113686	2006	13686	1	Heping District	1	Central urban	1	2000-07-21	5	5.75	69	girl	2	21.5	121.2	2006-05-11	14.6364	1.5	-0.42	0.6	2	2	2	2
20060113770	2006	13770	1	Heping District	1	Central urban	2	2000-07-15	5	5.66667	68	boy	1	22.4	116.4	2006-04-13	16.5326	0.51	0.89	0.93	2	2	2	2
20060113771	2006	13771	1	Heping District	1	Central urban	3	2000-07-15	5	5.66667	68	girl	2	18.35	108.7	2006-03-22	15.5302	-0.9	0.18	-0.41	2	2	2	2
20060113772	2006	13772	1	Heping District	1	Central urban	3	2000-07-15	5	5.66667	68	girl	2	20.35	115.1	2006-03-22	15.3608	0.39	0.07	0.3	2	2	2	2
20060113798	2006	13798	1	Heping District	1	Central urban	1	2000-07-13	5	5.75	69	girl	2	20.9	118.1	2006-05-11	14.9846	0.88	-0.18	0.41	2	2	2	2
20060113814	2006	13814	1	Heping District	1	Central urban	1	2000-07-12	5	5.75	69	boy	1	18.05	110.5	2006-05-11	14.7827	-0.82	-0.39	-0.76	2	2	2	2
20060113860	2006	13860	1	Heping District	1	Central urban	3	2000-07-08	5	5.66667	68	boy	1	21.2	114.2	2006-03-22	16.2556	0.05	0.71	0.53	2	2	2	2
20060113905	2006	13905	1	Heping District	1	Central urban	2	2000-07-05	5	5.75	69	boy	1	22.75	116.3	2006-04-13	16.8198	0.38	1.07	0.97	2	1	2	2
20060113913	2006	13913	1	Heping District	1	Central urban	1	2000-07-04	5	5.83333	70	girl	2	17.8	110.5	2006-05-11	14.5779	-0.72	-0.46	-0.75	2	2	2	2
20060113914	2006	13914	1	Heping District	1	Central urban	1	2000-07-04	5	5.83333	70	boy	1	24.5	120.6	2006-05-11	16.845	1.16	1.07	1.43	2	1	2	2
20060113916	2006	13916	1	Heping District	1	Central urban	3	2000-07-04	5	5.66667	68	boy	1	17.35	109.5	2006-03-22	14.4701	-0.92	-0.65	-1	2	2	2	2
20060113930	2006	13930	1	Heping District	1	Central urban	3	2000-07-03	5	5.66667	68	boy	1	23.2	121.8	2006-03-22	15.6384	1.64	0.27	1.18	2	2	2	2
20060113954	2006	13954	1	Heping District	1	Central urban	2	2000-07-01	5	5.75	69	boy	1	23	118	2006-04-13	16.5182	0.73	0.87	1.05	2	2	2	2
20060113955	2006	13955	1	Heping District	1	Central urban	2	2000-07-01	5	5.75	69	boy	1	23.6	114	2006-04-13	18.1594	-0.09	1.86	1.24	2	1	2	1
20060113968	2006	13968	1	Heping District	1	Central urban	1	2000-06-30	5	5.83333	70	girl	2	23.4	118.5	2006-05-11	16.664	0.86	0.83	1.08	2	2	2	2
20060114049	2006	14049	1	Heping District	1	Central urban	3	2000-06-24	5	5.66667	68	boy	1	19.2	114.7	2006-03-22	14.594	0.16	-0.54	-0.22	2	2	2	2
20060114072	2006	14072	1	Heping District	1	Central urban	3	2000-06-22	5	5.75	69	girl	2	22.5	123.8	2006-03-22	14.6805	2.02	-0.39	0.89	2	2	2	2
20060114073	2006	14073	1	Heping District	1	Central urban	3	2000-06-22	5	5.75	69	boy	1	25.05	114	2006-03-22	19.2752	-0.09	2.43	1.66	1	1	2	1
20060114081	2006	14081	1	Heping District	1	Central urban	1	2000-06-21	5	5.83333	70	boy	1	21.2	115.5	2006-05-11	15.8918	0.11	0.44	0.38	2	2	2	2
20060114089	2006	14089	1	Heping District	1	Central urban	1	2000-06-20	5	5.83333	70	girl	2	19.95	108	2006-05-11	17.1039	-1.22	1.06	0.04	2	1	2	2
20060114091	2006	14091	1	Heping District	1	Central urban	3	2000-06-20	5	5.75	69	boy	1	19.4	110.5	2006-03-22	15.8883	-0.82	0.45	-0.21	2	2	2	2
20060114133	2006	14133	1	Heping District	1	Central urban	2	2000-06-16	5	5.75	69	girl	2	19.2	111.3	2006-04-13	15.4993	-0.47	0.16	-0.16	2	2	2	2
20060114176	2006	14176	1	Heping District	1	Central urban	1	2000-06-13	5	5.83333	70	girl	2	19.15	110	2006-05-11	15.8264	-0.82	0.35	-0.23	2	2	2	2
20060114201	2006	14201	1	Heping District	1	Central urban	3	2000-06-10	5	5.75	69	girl	2	19.8	112.4	2006-03-22	15.6723	-0.25	0.26	0.05	2	2	2	2
20060114247	2006	14247	1	Heping District	1	Central urban	3	2000-06-06	5	5.75	69	girl	2	19.7	113.5	2006-03-22	15.2924	-0.03	0.02	0.02	2	2	2	2
20060114269	2006	14269	1	Heping District	1	Central urban	2	2000-06-04	5	5.83333	70	girl	2	19.45	117	2006-04-13	14.2085	0.56	-0.73	-0.13	2	2	2	2
20060114285	2006	14285	1	Heping District	1	Central urban	3	2000-06-02	5	5.75	69	girl	2	28.3	117.9	2006-03-22	20.3591	0.84	2.48	2.27	1	1	1	1
20060114297	2006	14297	1	Heping District	1	Central urban	2	2000-06-01	5	5.83333	70	boy	1	18.2	115.9	2006-04-13	13.5489	0.19	-1.48	-0.77	2	2	2	2
20060114298	2006	14298	1	Heping District	1	Central urban	2	2000-06-01	5	5.83333	70	boy	1	38.1	124.8	2006-04-13	24.4622	2.02	4.84	4.73	1	1	1	1
20060114299	2006	14299	1	Heping District	1	Central urban	3	2000-06-01	5	5.75	69	girl	2	22.75	113.8	2006-03-22	17.567	0.03	1.31	0.96	2	1	2	1
20060114319	2006	14319	1	Heping District	1	Central urban	2	2000-05-31	5	5.83333	70	girl	2	19.1	114.9	2006-04-13	14.4675	0.15	-0.54	-0.25	2	2	2	2
20060114365	2006	14365	1	Heping District	1	Central urban	2	2000-05-27	5	5.83333	70	girl	2	23.85	121.3	2006-04-13	16.2094	1.41	0.58	1.2	2	2	2	2
20060114366	2006	14366	1	Heping District	1	Central urban	3	2000-05-27	5	5.75	69	boy	1	20.2	116	2006-03-22	15.0119	0.32	-0.21	0.09	2	2	2	2
20060114443	2006	14443	1	Heping District	1	Central urban	3	2000-05-21	5	5.83333	70	girl	2	23.7	118.4	2006-03-22	16.9062	0.84	0.96	1.16	2	2	2	2
20060114448	2006	14448	1	Heping District	1	Central urban	3	2000-05-20	5	5.83333	70	boy	1	23.2	119.7	2006-03-22	16.192	0.97	0.65	1.04	2	2	2	2
20060114484	2006	14484	1	Heping District	1	Central urban	2	2000-05-16	5	5.83333	70	boy	1	19.8	117.7	2006-04-13	14.2926	0.56	-0.81	-0.13	2	2	2	2
20060114485	2006	14485	1	Heping District	1	Central urban	3	2000-05-16	5	5.83333	70	boy	1	19.7	119.5	2006-03-22	13.7953	0.93	-1.25	-0.16	2	2	2	2
20060114514	2006	14514	1	Heping District	1	Central urban	1	2000-05-13	5	5.91667	71	boy	1	19.25	116.6	2006-05-11	14.159	0.23	-0.93	-0.41	2	2	2	2
20060114517	2006	14517	1	Heping District	1	Central urban	3	2000-05-13	5	5.83333	70	boy	1	26.9	121.6	2006-03-22	18.1922	1.37	1.86	2.09	2	1	2	1
20060114537	2006	14537	1	Heping District	1	Central urban	1	2000-05-11	6	6	72	girl	2	22.4	119.2	2006-05-11	15.7651	0.8	0.31	0.69	2	2	2	2
20060114565	2006	14565	1	Heping District	1	Central urban	3	2000-05-09	5	5.83333	70	boy	1	20.9	123.5	2006-03-22	13.7029	1.76	-1.34	0.28	2	2	2	2
20060114576	2006	14576	1	Heping District	1	Central urban	1	2000-05-08	6	6	72	girl	2	21.55	121.5	2006-05-11	14.598	1.25	-0.45	0.44	2	2	2	2
20060114577	2006	14577	1	Heping District	1	Central urban	1	2000-05-08	6	6	72	boy	1	23.65	121.9	2006-05-11	15.9156	1.21	0.44	1.04	2	2	2	2
20060114591	2006	14591	1	Heping District	1	Central urban	1	2000-05-07	6	6	72	girl	2	23.85	117.9	2006-05-11	17.1578	0.54	1.07	1.08	2	1	2	2
20060114598	2006	14598	1	Heping District	1	Central urban	2	2000-05-06	5	5.91667	71	boy	1	17.8	113.3	2006-04-13	13.8663	-0.44	-1.19	-1.01	2	2	2	2
20060114608	2006	14608	1	Heping District	1	Central urban	3	2000-05-05	5	5.83333	70	girl	2	19.75	114.5	2006-03-22	15.0645	0.07	-0.13	-0.02	2	2	2	2
20060114609	2006	14609	1	Heping District	1	Central urban	3	2000-05-05	5	5.83333	70	girl	2	25.6	123.5	2006-03-22	16.7844	1.85	0.9	1.63	2	2	2	2
20060114645	2006	14645	1	Heping District	1	Central urban	1	2000-05-01	6	6	72	girl	2	24.05	123.5	2006-05-11	15.7682	1.64	0.31	1.13	2	2	2	2
20060114648	2006	14648	1	Heping District	1	Central urban	2	2000-05-01	5	5.91667	71	boy	1	23.47	119.5	2006-04-13	16.4353	0.83	0.8	1.06	2	2	2	2
20060114663	2006	14663	1	Heping District	1	Central urban	1	2000-04-29	6	6	72	girl	2	19.9	118.5	2006-05-11	14.1715	0.66	-0.76	-0.09	2	2	2	2
20060114665	2006	14665	1	Heping District	1	Central urban	3	2000-04-29	5	5.83333	70	girl	2	19.2	111	2006-03-22	15.5832	-0.62	0.21	-0.22	2	2	2	2
20060114679	2006	14679	1	Heping District	1	Central urban	2	2000-04-28	5	5.91667	71	girl	2	23	113.5	2006-04-13	17.854	-0.22	1.42	0.91	2	1	2	1
20060114680	2006	14680	1	Heping District	1	Central urban	2	2000-04-28	5	5.91667	71	girl	2	24.8	127.2	2006-04-13	15.3277	2.47	0.04	1.38	2	2	2	2
20060114698	2006	14698	1	Heping District	1	Central urban	3	2000-04-26	5	5.83333	70	girl	2	24.3	122.7	2006-03-22	16.1405	1.69	0.54	1.31	2	2	2	2
20060114708	2006	14708	1	Heping District	1	Central urban	3	2000-04-25	5	5.83333	70	boy	1	18.1	111	2006-03-22	14.6904	-0.81	-0.47	-0.81	2	2	2	2
20060114761	2006	14761	1	Heping District	1	Central urban	3	2000-04-20	5	5.91667	71	girl	2	20.25	117	2006-03-22	14.7929	0.46	-0.31	0.09	2	2	2	2
20060114784	2006	14784	1	Heping District	1	Central urban	3	2000-04-18	5	5.91667	71	girl	2	22.8	121	2006-03-22	15.5727	1.25	0.2	0.86	2	2	2	2
20060114809	2006	14809	1	Heping District	1	Central urban	2	2000-04-16	5	5.91667	71	girl	2	24.4	121.7	2006-04-13	16.4744	1.39	0.72	1.28	2	2	2	2
20060114849	2006	14849	1	Heping District	1	Central urban	3	2000-04-14	5	5.91667	71	boy	1	21.45	121.1	2006-03-22	14.6265	1.15	-0.53	0.4	2	2	2	2
20060114873	2006	14873	1	Heping District	1	Central urban	3	2000-04-12	5	5.91667	71	girl	2	21	119.8	2006-03-22	14.6321	1.01	-0.43	0.33	2	2	2	2
20060114886	2006	14886	1	Heping District	1	Central urban	2	2000-04-11	6	6	72	girl	2	19.45	113.4	2006-04-13	15.1249	-0.34	-0.09	-0.24	2	2	2	2
20060114887	2006	14887	1	Heping District	1	Central urban	3	2000-04-11	5	5.91667	71	boy	1	19.9	115	2006-03-22	15.0473	-0.09	-0.19	-0.16	2	2	2	2
20060114888	2006	14888	1	Heping District	1	Central urban	3	2000-04-11	5	5.91667	71	boy	1	24.3	120.7	2006-03-22	16.6798	1.07	0.96	1.3	2	2	2	2
20060114904	2006	14904	1	Heping District	1	Central urban	2	2000-04-09	6	6	72	boy	1	21.8	118.7	2006-04-13	15.4723	0.56	0.12	0.45	2	2	2	2
20060114905	2006	14905	1	Heping District	1	Central urban	3	2000-04-09	5	5.91667	71	boy	1	24.7	125	2006-03-22	15.808	1.95	0.37	1.42	2	2	2	2
20060114910	2006	14910	1	Heping District	1	Central urban	1	2000-04-08	6	6.08333	73	girl	2	25.95	122.8	2006-05-11	17.2084	1.4	1.09	1.53	2	1	2	2
20060114916	2006	14916	1	Heping District	1	Central urban	1	2000-04-07	6	6.08333	73	boy	1	20.1	122.2	2006-05-11	13.4603	1.16	-1.58	-0.22	2	2	2	2
20060114929	2006	14929	1	Heping District	1	Central urban	2	2000-04-06	6	6	72	girl	2	20	113.9	2006-04-13	15.4164	-0.24	0.09	-0.05	2	2	2	2
20060114983	2006	14983	1	Heping District	1	Central urban	1	2000-03-31	6	6.08333	73	girl	2	18.25	112.4	2006-05-11	14.4454	-0.62	-0.56	-0.74	2	2	2	2
20060114986	2006	14986	1	Heping District	1	Central urban	2	2000-03-31	6	6	72	girl	2	23.25	120.1	2006-04-13	16.119	0.97	0.52	0.92	2	2	2	2
20060114998	2006	14998	1	Heping District	1	Central urban	2	2000-03-30	6	6	72	boy	1	22	115.3	2006-04-13	16.5487	-0.13	0.87	0.52	2	2	2	2
20060115020	2006	15020	1	Heping District	1	Central urban	3	2000-03-28	5	5.91667	71	boy	1	29	124.4	2006-03-22	18.7395	1.83	2.13	2.52	1	1	2	1
20060115050	2006	15050	1	Heping District	1	Central urban	2	2000-03-25	6	6	72	girl	2	22	118.4	2006-04-13	15.6935	0.64	0.26	0.57	2	2	2	2
20060115051	2006	15051	1	Heping District	1	Central urban	2	2000-03-25	6	6	72	boy	1	24.6	120	2006-04-13	17.0833	0.82	1.2	1.32	2	1	2	2
20060115056	2006	15056	1	Heping District	1	Central urban	2	2000-03-24	6	6	72	girl	2	21	116.7	2006-04-13	15.4198	0.31	0.1	0.27	2	2	2	2
20060115080	2006	15080	1	Heping District	1	Central urban	3	2000-03-22	6	6	72	girl	2	25.45	123.6	2006-03-22	16.6591	1.66	0.82	1.47	2	2	2	2
20060115124	2006	15124	1	Heping District	1	Central urban	3	2000-03-17	6	6	72	girl	2	27.7	122.6	2006-03-22	18.4289	1.46	1.67	1.97	2	1	2	1
20060115165	2006	15165	1	Heping District	1	Central urban	1	2000-03-14	6	6.08333	73	girl	2	23.25	119.7	2006-05-11	16.2269	0.8	0.57	0.87	2	2	2	2
20060115167	2006	15167	1	Heping District	1	Central urban	3	2000-03-14	6	6	72	boy	1	22.7	111.3	2006-03-22	18.3246	-0.94	1.9	0.75	2	1	2	1
20060115181	2006	15181	1	Heping District	1	Central urban	3	2000-03-13	6	6	72	boy	1	27.8	123	2006-03-22	18.3753	1.43	1.93	2.17	2	1	2	1
20060115208	2006	15208	1	Heping District	1	Central urban	2	2000-03-10	6	6.08333	73	girl	2	23.1	116.7	2006-04-13	16.9617	0.21	0.97	0.82	2	2	2	2
20060115234	2006	15234	1	Heping District	1	Central urban	3	2000-03-08	6	6	72	boy	1	26.8	124.5	2006-03-22	17.29	1.74	1.32	1.92	2	1	2	2
20060115250	2006	15250	1	Heping District	1	Central urban	3	2000-03-07	6	6	72	boy	1	22.1	120.5	2006-03-22	15.2201	0.92	-0.07	0.55	2	2	2	2
20060115251	2006	15251	1	Heping District	1	Central urban	3	2000-03-07	6	6	72	boy	1	24.2	124.7	2006-03-22	15.5626	1.78	0.19	1.2	2	2	2	2
20060115279	2006	15279	1	Heping District	1	Central urban	3	2000-03-05	6	6	72	boy	1	23.7	121	2006-03-22	16.1874	1.02	0.63	1.06	2	2	2	2
20060115293	2006	15293	1	Heping District	1	Central urban	1	2000-03-03	6	6.16667	74	girl	2	17.5	110.6	2006-05-11	14.3063	-1.06	-0.67	-1.1	2	2	2	2
20060115296	2006	15296	1	Heping District	1	Central urban	3	2000-03-03	6	6	72	girl	2	19.75	117.1	2006-03-22	14.403	0.39	-0.59	-0.14	2	2	2	2
20060115307	2006	15307	1	Heping District	1	Central urban	1	2000-03-02	6	6.16667	74	boy	1	20	112.1	2006-05-11	15.9154	-0.97	0.42	-0.33	2	2	2	2
20060115320	2006	15320	1	Heping District	1	Central urban	2	2000-03-01	6	6.08333	73	girl	2	21.2	113.1	2006-04-13	16.5734	-0.49	0.76	0.27	2	2	2	2
20060115321	2006	15321	1	Heping District	1	Central urban	3	2000-03-01	6	6	72	boy	1	26.4	123	2006-03-22	17.4499	1.43	1.42	1.81	2	1	2	2
20060115338	2006	15338	1	Heping District	1	Central urban	2	2000-02-29	6	6.08333	73	boy	1	21.6	120.5	2006-04-13	14.8758	0.82	-0.34	0.31	2	2	2	2
20060115339	2006	15339	1	Heping District	1	Central urban	3	2000-02-29	6	6	72	boy	1	25.35	125	2006-03-22	16.224	1.84	0.65	1.53	2	2	2	2
20060115357	2006	15357	1	Heping District	1	Central urban	1	2000-02-28	6	6.16667	74	boy	1	18.55	115	2006-05-11	14.0265	-0.39	-1.06	-0.91	2	2	2	2
20060115375	2006	15375	1	Heping District	1	Central urban	3	2000-02-27	6	6	72	boy	1	25.4	119	2006-03-22	17.9366	0.62	1.69	1.54	2	1	2	1
20060115420	2006	15420	1	Heping District	1	Central urban	3	2000-02-23	6	6	72	boy	1	19.7	120.2	2006-03-22	13.6351	0.86	-1.41	-0.3	2	2	2	2
20060115435	2006	15435	1	Heping District	1	Central urban	1	2000-02-22	6	6.16667	74	boy	1	30	122.8	2006-05-11	19.8941	1.18	2.61	2.53	1	1	1	1
20060115438	2006	15438	1	Heping District	1	Central urban	2	2000-02-22	6	6.08333	73	girl	2	27	127.1	2006-04-13	16.7137	2.23	0.84	1.77	2	2	2	2
20060115439	2006	15439	1	Heping District	1	Central urban	3	2000-02-22	6	6.08333	73	girl	2	22.25	118.3	2006-03-22	15.8987	0.52	0.38	0.59	2	2	2	2
20060115446	2006	15446	1	Heping District	1	Central urban	1	2000-02-21	6	6.16667	74	boy	1	23.05	127.8	2006-05-11	14.1127	2.18	-0.99	0.72	2	2	2	2
20060115447	2006	15447	1	Heping District	1	Central urban	1	2000-02-21	6	6.16667	74	girl	2	32	127.2	2006-05-11	19.7777	2.15	2.18	2.65	1	1	1	1
20060115469	2006	15469	1	Heping District	1	Central urban	3	2000-02-19	6	6.08333	73	boy	1	22.85	118	2006-03-22	16.4105	0.31	0.76	0.72	2	2	2	2
20060115484	2006	15484	1	Heping District	1	Central urban	2	2000-02-18	6	6.08333	73	boy	1	22.7	120.2	2006-04-13	15.7115	0.76	0.29	0.68	2	2	2	2
20060115502	2006	15502	1	Heping District	1	Central urban	2	2000-02-16	6	6.08333	73	girl	2	18.7	113	2006-04-13	14.6448	-0.51	-0.42	-0.57	2	2	2	2
20060115547	2006	15547	1	Heping District	1	Central urban	3	2000-02-13	6	6.08333	73	boy	1	24.05	127.8	2006-03-22	14.7249	2.29	-0.46	1.09	2	2	2	2
20060115562	2006	15562	1	Heping District	1	Central urban	2	2000-02-12	6	6.16667	74	boy	1	18.3	110.8	2006-04-13	14.9064	-1.23	-0.32	-1.01	2	2	2	2
20060115591	2006	15591	1	Heping District	1	Central urban	2	2000-02-10	6	6.16667	74	girl	2	20	118.2	2006-04-13	14.3151	0.41	-0.66	-0.17	2	2	2	2
20060115592	2006	15592	1	Heping District	1	Central urban	2	2000-02-10	6	6.16667	74	boy	1	25.6	120.6	2006-04-13	17.6013	0.74	1.47	1.46	2	1	2	1
20060115625	2006	15625	1	Heping District	1	Central urban	2	2000-02-07	6	6.16667	74	boy	1	16.8	108.2	2006-04-13	14.3501	-1.75	-0.78	-1.69	2	2	2	2
20060115644	2006	15644	1	Heping District	1	Central urban	2	2000-02-05	6	6.16667	74	boy	1	18.4	108.8	2006-04-13	15.5439	-1.63	0.16	-0.97	2	2	2	2
20060115645	2006	15645	1	Heping District	1	Central urban	2	2000-02-05	6	6.16667	74	girl	2	29.45	122.7	2006-04-13	19.5612	1.28	2.1	2.2	1	1	2	1
20060115684	2006	15684	1	Heping District	1	Central urban	3	2000-02-02	6	6.08333	73	boy	1	33.45	127.8	2006-03-22	20.4802	2.29	2.89	3.36	1	1	1	1
20060115696	2006	15696	1	Heping District	1	Central urban	2	2000-02-01	6	6.16667	74	girl	2	27.15	120.6	2006-04-13	18.667	0.87	1.74	1.74	2	1	2	1
20060115707	2006	15707	1	Heping District	1	Central urban	2	2000-01-31	6	6.16667	74	boy	1	24.7	120.6	2006-04-13	16.9825	0.74	1.11	1.21	2	1	2	2
20060115728	2006	15728	1	Heping District	1	Central urban	2	2000-01-29	6	6.16667	74	girl	2	21	118.3	2006-04-13	15.0055	0.43	-0.18	0.16	2	2	2	2
20060115737	2006	15737	1	Heping District	1	Central urban	1	2000-01-28	6	6.25	75	girl	2	20	116.5	2006-05-11	14.736	-0.01	-0.37	-0.23	2	2	2	2
20060115797	2006	15797	1	Heping District	1	Central urban	3	2000-01-22	6	6.16667	74	boy	1	20.85	113.5	2006-03-22	16.1851	-0.69	0.6	-0.02	2	2	2	2
20060115805	2006	15805	1	Heping District	1	Central urban	3	2000-01-21	6	6.16667	74	boy	1	27.85	126.1	2006-03-22	17.5144	1.84	1.42	2.04	2	1	2	2
20060115816	2006	15816	1	Heping District	1	Central urban	1	2000-01-20	6	6.25	75	boy	1	19	117	2006-05-11	13.8798	-0.08	-1.2	-0.79	2	2	2	2
20060115836	2006	15836	1	Heping District	1	Central urban	1	2000-01-18	6	6.25	75	boy	1	21.6	119.8	2006-05-11	15.0501	0.47	-0.22	0.18	2	2	2	2
20060115839	2006	15839	1	Heping District	1	Central urban	2	2000-01-18	6	6.16667	74	boy	1	21.8	114.9	2006-04-13	16.5126	-0.41	0.82	0.31	2	2	2	2
20060115840	2006	15840	1	Heping District	1	Central urban	3	2000-01-18	6	6.16667	74	boy	1	22.35	119.5	2006-03-22	15.651	0.51	0.24	0.49	2	2	2	2
20060115851	2006	15851	1	Heping District	1	Central urban	2	2000-01-17	6	6.16667	74	boy	1	20.3	122	2006-04-13	13.6388	1.02	-1.42	-0.22	2	2	2	2
20060115874	2006	15874	1	Heping District	1	Central urban	2	2000-01-15	6	6.16667	74	girl	2	23.75	122.8	2006-04-13	15.7495	1.3	0.29	0.94	2	2	2	2
20060115964	2006	15964	1	Heping District	1	Central urban	3	2000-01-07	6	6.16667	74	girl	2	23.1	116.2	2006-03-22	17.108	0.02	1.03	0.77	2	1	2	2
20060116010	2006	16010	1	Heping District	1	Central urban	2	2000-01-04	6	6.25	75	boy	1	18.7	115.6	2006-04-13	13.9935	-0.36	-1.1	-0.91	2	2	2	2
20060116011	2006	16011	1	Heping District	1	Central urban	3	2000-01-04	6	6.16667	74	boy	1	17.9	110.7	2006-03-22	14.6069	-1.25	-0.57	-1.18	2	2	2	2
20060116017	2006	16017	1	Heping District	1	Central urban	3	2000-01-03	6	6.16667	74	boy	1	21.7	119.4	2006-03-22	15.2213	0.49	-0.08	0.28	2	2	2	2
20060116034	2006	16034	1	Heping District	1	Central urban	1	2000-01-01	6	6.33333	76	boy	1	23.15	116	2006-05-11	17.2042	-0.38	1.22	0.61	2	1	2	2
20060116037	2006	16037	1	Heping District	1	Central urban	3	2000-01-01	6	6.16667	74	boy	1	25.6	125.7	2006-03-22	16.202	1.76	0.62	1.46	2	2	2	2
20060116075	2006	16075	1	Heping District	1	Central urban	3	1999-12-29	6	6.16667	74	boy	1	28.75	118.2	2006-03-22	20.578	0.25	2.9	2.25	1	1	1	1
20060116106	2006	16106	1	Heping District	1	Central urban	2	1999-12-27	6	6.25	75	girl	2	22.2	118.6	2006-04-13	15.7828	0.39	0.3	0.46	2	2	2	2
20060116107	2006	16107	1	Heping District	1	Central urban	2	1999-12-27	6	6.25	75	boy	1	25.4	115.5	2006-04-13	19.0401	-0.38	2.2	1.34	1	1	2	1
20060116130	2006	16130	1	Heping District	1	Central urban	1	1999-12-25	6	6.33333	76	girl	2	25.6	117.4	2006-05-11	18.5739	0.07	1.68	1.28	2	1	2	1
20060116136	2006	16136	1	Heping District	1	Central urban	1	1999-12-24	6	6.33333	76	girl	2	18.9	109.5	2006-05-11	15.7628	-1.44	0.28	-0.67	2	2	2	2
20060116152	2006	16152	1	Heping District	1	Central urban	2	1999-12-22	6	6.25	75	boy	1	24.35	123.9	2006-04-13	15.8619	1.29	0.37	1.04	2	2	2	2
20060116161	2006	16161	1	Heping District	1	Central urban	1	1999-12-21	6	6.33333	76	girl	2	20	117.7	2006-05-11	14.437	0.13	-0.58	-0.28	2	2	2	2
20060116163	2006	16163	1	Heping District	1	Central urban	2	1999-12-21	6	6.25	75	girl	2	19.5	115	2006-04-13	14.7448	-0.3	-0.36	-0.4	2	2	2	2
20060116164	2006	16164	1	Heping District	1	Central urban	3	1999-12-21	6	6.25	75	boy	1	21.75	116	2006-03-22	16.1638	-0.28	0.58	0.23	2	2	2	2
20060116190	2006	16190	1	Heping District	1	Central urban	3	1999-12-18	6	6.25	75	girl	2	24	118.7	2006-03-22	17.0337	0.41	0.98	0.95	2	2	2	2
20060116197	2006	16197	1	Heping District	1	Central urban	3	1999-12-17	6	6.25	75	boy	1	17.75	109.1	2006-03-22	14.9124	-1.66	-0.33	-1.32	2	2	2	2
20060116208	2006	16208	1	Heping District	1	Central urban	3	1999-12-16	6	6.25	75	boy	1	22.8	117.2	2006-03-22	16.5989	-0.04	0.86	0.57	2	2	2	2
20060116233	2006	16233	1	Heping District	1	Central urban	3	1999-12-14	6	6.25	75	girl	2	19	113.4	2006-03-22	14.775	-0.61	-0.34	-0.58	2	2	2	2
20060116251	2006	16251	1	Heping District	1	Central urban	3	1999-12-12	6	6.25	75	boy	1	18.9	114.4	2006-03-22	14.4414	-0.6	-0.71	-0.83	2	2	2	2
20060116261	2006	16261	1	Heping District	1	Central urban	1	1999-12-10	6	6.41667	77	boy	1	20.35	119.9	2006-05-11	14.1555	0.3	-0.97	-0.4	2	2	2	2
20060116264	2006	16264	1	Heping District	1	Central urban	3	1999-12-10	6	6.25	75	boy	1	29.7	124.5	2006-03-22	19.161	1.41	2.26	2.4	1	1	2	1
20060116275	2006	16275	1	Heping District	1	Central urban	1	1999-12-09	6	6.41667	77	girl	2	16.85	105.3	2006-05-11	15.1965	-2.32	-0.07	-1.55	2	2	2	2
20060116282	2006	16282	1	Heping District	1	Central urban	3	1999-12-08	6	6.25	75	boy	1	29	123.9	2006-03-22	18.891	1.29	2.13	2.24	1	1	2	1
20060116327	2006	16327	1	Heping District	1	Central urban	1	1999-12-02	6	6.41667	77	girl	2	21.3	117.3	2006-05-11	15.4804	-0.04	0.11	0.08	2	2	2	2
20060116334	2006	16334	1	Heping District	1	Central urban	1	1999-12-01	6	6.41667	77	girl	2	23	116.9	2006-05-11	16.8306	-0.11	0.86	0.57	2	2	2	2
20060116336	2006	16336	1	Heping District	1	Central urban	3	1999-12-01	6	6.25	75	girl	2	25.7	121.8	2006-03-22	17.3236	1.01	1.13	1.36	2	1	2	2
20060116345	2006	16345	1	Heping District	1	Central urban	1	1999-11-30	6	6.41667	77	boy	1	29.8	123.2	2006-05-11	19.6334	0.95	2.43	2.28	1	1	2	1
20060116350	2006	16350	1	Heping District	1	Central urban	3	1999-11-30	6	6.25	75	boy	1	19.4	114.5	2006-03-22	14.7976	-0.58	-0.42	-0.63	2	2	2	2
20060116370	2006	16370	1	Heping District	1	Central urban	2	1999-11-27	6	6.33333	76	boy	1	23.5	120.7	2006-04-13	16.1307	0.55	0.55	0.72	2	2	2	2
20060116376	2006	16376	1	Heping District	1	Central urban	2	1999-11-26	6	6.33333	76	girl	2	19.7	120.9	2006-04-13	13.4776	0.74	-1.31	-0.39	2	2	2	2
20060116384	2006	16384	1	Heping District	1	Central urban	2	1999-11-25	6	6.33333	76	boy	1	27	129.2	2006-04-13	16.1748	2.24	0.58	1.69	2	2	2	2
20060116385	2006	16385	1	Heping District	1	Central urban	3	1999-11-25	6	6.25	75	boy	1	22.3	123.5	2006-03-22	14.6208	1.21	-0.56	0.41	2	2	2	2
20060116420	2006	16420	1	Heping District	1	Central urban	1	1999-11-21	6	6.41667	77	boy	1	23.3	119.4	2006-05-11	16.3436	0.2	0.67	0.59	2	2	2	2
20060116430	2006	16430	1	Heping District	1	Central urban	2	1999-11-20	6	6.33333	76	boy	1	23.55	121.9	2006-04-13	15.8483	0.79	0.35	0.74	2	2	2	2
20060116444	2006	16444	1	Heping District	1	Central urban	1	1999-11-18	6	6.41667	77	girl	2	27.8	119.9	2006-05-11	19.3378	0.45	1.96	1.71	2	1	2	1
20060116467	2006	16467	1	Heping District	1	Central urban	2	1999-11-16	6	6.33333	76	boy	1	26.55	123.8	2006-04-13	17.323	1.17	1.29	1.57	2	1	2	2
20060116496	2006	16496	1	Heping District	1	Central urban	3	1999-11-13	6	6.33333	76	girl	2	24.95	127	2006-03-22	15.469	1.9	0.11	1.13	2	2	2	2
20060116519	2006	16519	1	Heping District	1	Central urban	2	1999-11-10	6	6.41667	77	girl	2	17.8	109	2006-04-13	14.9819	-1.61	-0.21	-1.15	2	2	2	2
20060116520	2006	16520	1	Heping District	1	Central urban	3	1999-11-10	6	6.33333	76	girl	2	22.45	120.7	2006-03-22	15.41	0.7	0.07	0.47	2	2	2	2
20060116531	2006	16531	1	Heping District	1	Central urban	1	1999-11-09	6	6.5	78	girl	2	18.3	114.9	2006-05-11	13.8615	-0.58	-1.01	-1.01	2	2	2	2
20060116533	2006	16533	1	Heping District	1	Central urban	2	1999-11-09	6	6.41667	77	boy	1	22.2	121	2006-04-13	15.1629	0.51	-0.15	0.24	2	2	2	2
20060116534	2006	16534	1	Heping District	1	Central urban	2	1999-11-09	6	6.41667	77	boy	1	22.6	121	2006-04-13	15.4361	0.51	0.05	0.37	2	2	2	2
20060116545	2006	16545	1	Heping District	1	Central urban	3	1999-11-08	6	6.33333	76	girl	2	22.5	116.7	2006-03-22	16.5212	-0.06	0.71	0.49	2	2	2	2
20060116552	2006	16552	1	Heping District	1	Central urban	1	1999-11-07	6	6.5	78	boy	1	22.3	119.9	2006-05-11	15.512	0.2	0.09	0.21	2	2	2	2
20060116580	2006	16580	1	Heping District	1	Central urban	3	1999-11-04	6	6.33333	76	boy	1	18.75	109.1	2006-03-22	15.7526	-1.74	0.29	-0.96	2	2	2	2
20060116587	2006	16587	1	Heping District	1	Central urban	2	1999-11-03	6	6.41667	77	boy	1	25	123	2006-04-13	16.5246	0.91	0.79	1.09	2	2	2	2
20060116600	2006	16600	1	Heping District	1	Central urban	3	1999-11-01	6	6.33333	76	boy	1	19.9	115	2006-03-22	15.0473	-0.58	-0.23	-0.51	2	2	2	2
20060116646	2006	16646	1	Heping District	1	Central urban	2	1999-10-26	6	6.41667	77	girl	2	23	112.9	2006-04-13	18.0443	-0.87	1.44	0.57	2	1	2	1
20060116673	2006	16673	1	Heping District	1	Central urban	2	1999-10-23	6	6.41667	77	boy	1	19.4	116.2	2006-04-13	14.3678	-0.43	-0.79	-0.77	2	2	2	2
20060116676	2006	16676	1	Heping District	1	Central urban	1	1999-10-22	6	6.5	78	girl	2	22.9	122.9	2006-05-11	15.1611	0.93	-0.1	0.49	2	2	2	2
20060116695	2006	16695	1	Heping District	1	Central urban	1	1999-10-20	6	6.5	78	boy	1	17.4	111.4	2006-05-11	14.021	-1.46	-1.1	-1.69	2	2	2	2
20060116726	2006	16726	1	Heping District	1	Central urban	1	1999-10-16	6	6.5	78	boy	1	20.4	116.9	2006-05-11	14.928	-0.39	-0.34	-0.45	2	2	2	2
20060116736	2006	16736	1	Heping District	1	Central urban	2	1999-10-15	6	6.41667	77	boy	1	30	125.2	2006-04-13	19.1387	1.34	2.21	2.32	1	1	2	1
20060116737	2006	16737	1	Heping District	1	Central urban	3	1999-10-15	6	6.41667	77	boy	1	19.7	116	2006-03-22	14.6403	-0.47	-0.56	-0.65	2	2	2	2
20060116738	2006	16738	1	Heping District	1	Central urban	3	1999-10-15	6	6.41667	77	boy	1	25.75	124.6	2006-03-22	16.586	1.22	0.83	1.3	2	2	2	2
20060116770	2006	16770	1	Heping District	1	Central urban	2	1999-10-11	6	6.5	78	boy	1	34	126.2	2006-04-13	21.3481	1.44	3.11	3.06	1	1	1	1
20060116771	2006	16771	1	Heping District	1	Central urban	3	1999-10-11	6	6.41667	77	boy	1	23.2	123	2006-03-22	15.3348	0.91	-0.02	0.56	2	2	2	2
20060116786	2006	16786	1	Heping District	1	Central urban	1	1999-10-09	6	6.58333	79	girl	2	22.55	117.6	2006-05-11	16.3054	-0.16	0.56	0.33	2	2	2	2
20060116802	2006	16802	1	Heping District	1	Central urban	3	1999-10-07	6	6.41667	77	boy	1	19.7	114.1	2006-03-22	15.132	-0.84	-0.18	-0.65	2	2	2	2
20060116823	2006	16823	1	Heping District	1	Central urban	1	1999-10-04	6	6.58333	79	boy	1	25.4	121.4	2006-05-11	17.2344	0.4	1.19	1.07	2	1	2	2
20060116843	2006	16843	1	Heping District	1	Central urban	3	1999-09-30	6	6.41667	77	girl	2	22.95	124.9	2006-03-22	14.7115	1.4	-0.39	0.56	2	2	2	2
20060116848	2006	16848	1	Heping District	1	Central urban	1	1999-09-29	6	6.58333	79	girl	2	21.8	121.1	2006-05-11	14.8651	0.5	-0.3	0.12	2	2	2	2
20060116849	2006	16849	1	Heping District	1	Central urban	3	1999-09-29	6	6.41667	77	boy	1	21.95	120.5	2006-03-22	15.1168	0.42	-0.19	0.16	2	2	2	2
20060116850	2006	16850	1	Heping District	1	Central urban	3	1999-09-29	6	6.41667	77	girl	2	23.8	119.7	2006-03-22	16.6107	0.42	0.75	0.79	2	2	2	2
20060116858	2006	16858	1	Heping District	1	Central urban	3	1999-09-28	6	6.41667	77	boy	1	28.1	127.5	2006-03-22	17.2857	1.8	1.25	1.89	2	1	2	2
20060116883	2006	16883	1	Heping District	1	Central urban	2	1999-09-24	6	6.5	78	girl	2	22.7	115.9	2006-04-13	16.8989	-0.39	0.88	0.43	2	2	2	2
20060116895	2006	16895	1	Heping District	1	Central urban	2	1999-09-22	6	6.5	78	girl	2	26.1	127.5	2006-04-13	16.0554	1.8	0.44	1.29	2	2	2	2
20060116926	2006	16926	1	Heping District	1	Central urban	2	1999-09-17	6	6.5	78	girl	2	24.6	118.4	2006-04-13	17.5482	0.08	1.2	0.93	2	1	2	1
20060116932	2006	16932	1	Heping District	1	Central urban	1	1999-09-16	6	6.58333	79	boy	1	21.65	119.2	2006-05-11	15.2372	-0.03	-0.12	-0.08	2	2	2	2
20060116949	2006	16949	1	Heping District	1	Central urban	1	1999-09-13	6	6.58333	79	boy	1	30.5	125.3	2006-05-11	19.4266	1.16	2.29	2.29	1	1	2	1
20060116970	2006	16970	1	Heping District	1	Central urban	1	1999-09-09	6	6.66667	80	boy	1	23.2	117.6	2006-05-11	16.7754	-0.43	0.9	0.36	2	2	2	2
20060116972	2006	16972	1	Heping District	1	Central urban	2	1999-09-09	6	6.58333	79	boy	1	28.8	126.7	2006-04-13	17.9407	1.43	1.58	1.92	2	1	2	1
20060116973	2006	16973	1	Heping District	1	Central urban	3	1999-09-09	6	6.5	78	girl	2	28.45	126.4	2006-03-22	17.8069	1.59	1.32	1.78	2	1	2	1
20060117006	2006	17006	1	Heping District	1	Central urban	3	1999-08-26	6	6.5	78	boy	1	24.3	120.3	2006-03-22	16.7909	0.28	0.94	0.82	2	2	2	2
20060117032	2006	17032	1	Heping District	1	Central urban	3	1999-08-03	6	6.58333	79	boy	1	30.2	125.6	2006-03-22	19.1438	1.22	2.17	2.23	1	1	2	1
20060117058	2006	17058	1	Heping District	1	Central urban	1	1999-07-06	6	6.83333	82	boy	1	19.9	120.4	2006-05-11	13.7278	-0.07	-1.41	-0.92	2	2	2	2
20060117063	2006	17063	1	Heping District	1	Central urban	1	1999-06-26	6	6.83333	82	boy	1	25	125.4	2006-05-11	15.8981	0.88	0.31	0.76	2	2	2	2
20060200408	2006	408	2	Nankai District	1	Central urban	3	2003-04-06	3	3	36	boy	1	15	91.2	2006-04-18	18.0344	-1.32	1.79	0.37	2	1	2	1
20060200409	2006	409	2	Nankai District	1	Central urban	3	2003-04-06	3	3	36	boy	1	15.1	95.3	2006-04-18	16.6261	-0.21	0.8	0.42	2	2	2	2
20060200410	2006	410	2	Nankai District	1	Central urban	2	2003-04-05	3	3	36	girl	2	15.2	95.6	2006-04-05	16.6314	0.14	0.88	0.71	2	2	2	2
20060200422	2006	422	2	Nankai District	1	Central urban	3	2003-04-02	3	3	36	boy	1	12.6	94.5	2006-04-18	14.1093	-0.43	-1.29	-1.07	2	2	2	2
20060200427	2006	427	2	Nankai District	1	Central urban	2	2003-03-31	3	3	36	girl	2	17	97.6	2006-04-05	17.8463	0.67	1.66	1.53	2	1	2	1
20060200437	2006	437	2	Nankai District	1	Central urban	2	2003-03-27	3	3	36	boy	1	16.7	96.1	2006-04-05	18.083	0	1.82	1.25	2	1	2	1
20060200441	2006	441	2	Nankai District	1	Central urban	3	2003-03-26	3	3	36	boy	1	17	96.8	2006-04-18	18.1425	0.19	1.86	1.39	2	1	2	1
20060200450	2006	450	2	Nankai District	1	Central urban	2	2003-03-23	3	3	36	girl	2	13.45	89	2006-04-05	16.9802	-1.59	1.12	-0.23	2	1	2	2
20060200475	2006	475	2	Nankai District	1	Central urban	3	2003-03-15	3	3.08333	37	girl	2	16	96.4	2006-04-18	17.2173	0.17	1.28	0.99	2	1	2	2
20060200486	2006	486	2	Nankai District	1	Central urban	3	2003-03-11	3	3.08333	37	boy	1	13	94	2006-04-18	14.7125	-0.73	-0.72	-0.91	2	2	2	2
20060200491	2006	491	2	Nankai District	1	Central urban	3	2003-03-10	3	3.08333	37	girl	2	13.1	91	2006-04-18	15.8193	-1.23	0.33	-0.54	2	2	2	2
20060200495	2006	495	2	Nankai District	1	Central urban	3	2003-03-08	3	3.08333	37	boy	1	13.4	88.5	2006-04-18	17.1087	-2.19	1.17	-0.66	2	1	2	2
20060200526	2006	526	2	Nankai District	1	Central urban	2	2003-02-25	3	3.08333	37	girl	2	15.1	93.5	2006-04-05	17.2724	-0.58	1.31	0.56	2	1	2	2
20060200538	2006	538	2	Nankai District	1	Central urban	3	2003-02-21	3	3.08333	37	boy	1	18.75	104.2	2006-04-19	17.2689	1.99	1.28	2.09	2	1	2	2
20060200540	2006	540	2	Nankai District	1	Central urban	1	2003-02-20	3	3	36	boy	1	16.3	96.4	2006-03-06	17.5402	0.08	1.45	1.05	2	1	2	2
20060200553	2006	553	2	Nankai District	1	Central urban	3	2003-02-17	3	3.16667	38	girl	2	15.9	95.1	2006-04-18	17.5807	-0.34	1.51	0.84	2	1	2	2
20060200555	2006	555	2	Nankai District	1	Central urban	3	2003-02-16	3	3.16667	38	girl	2	15.5	91.5	2006-04-18	18.5135	-1.26	2.06	0.65	1	1	2	1
20060200559	2006	559	2	Nankai District	1	Central urban	3	2003-02-15	3	3.16667	38	boy	1	14.15	94.7	2006-04-18	15.7782	-0.71	0.19	-0.3	2	2	2	2
20060200563	2006	563	2	Nankai District	1	Central urban	1	2003-02-12	3	3	36	boy	1	18.1	98.9	2006-03-06	18.5049	0.76	2.1	1.9	1	1	2	1
20060200564	2006	564	2	Nankai District	1	Central urban	2	2003-02-12	3	3.08333	37	girl	2	14.15	98	2006-04-05	14.7334	0.59	-0.51	0.06	2	2	2	2
20060200584	2006	584	2	Nankai District	1	Central urban	3	2003-02-07	3	3.16667	38	boy	1	17.05	104.6	2006-04-18	15.5834	1.9	0.03	1.22	2	2	2	2
20060200587	2006	587	2	Nankai District	1	Central urban	3	2003-02-06	3	3.16667	38	boy	1	14.9	96.8	2006-04-18	15.9014	-0.15	0.29	0.12	2	2	2	2
20060200590	2006	590	2	Nankai District	1	Central urban	2	2003-02-05	3	3.16667	38	boy	1	15.2	97.7	2006-04-05	15.9241	0.08	0.3	0.28	2	2	2	2
20060200596	2006	596	2	Nankai District	1	Central urban	1	2003-02-04	3	3.08333	37	girl	2	15.25	95.2	2006-03-06	16.8266	-0.14	1.02	0.63	2	1	2	2
20060200608	2006	608	2	Nankai District	1	Central urban	1	2003-01-30	3	3.08333	37	girl	2	14.5	94.4	2006-03-06	16.2714	-0.35	0.65	0.25	2	2	2	2
20060200618	2006	618	2	Nankai District	1	Central urban	1	2003-01-29	3	3.08333	37	girl	2	13.5	93.8	2006-03-06	15.3436	-0.5	-0.03	-0.3	2	2	2	2
20060200623	2006	623	2	Nankai District	1	Central urban	1	2003-01-28	3	3.08333	37	girl	2	15.88	98.1	2006-03-06	16.5011	0.61	0.81	0.93	2	2	2	2
20060200625	2006	625	2	Nankai District	1	Central urban	3	2003-01-28	3	3.16667	38	boy	1	13.3	95.2	2006-04-18	14.675	-0.57	-0.73	-0.81	2	2	2	2
20060200626	2006	626	2	Nankai District	1	Central urban	3	2003-01-28	3	3.16667	38	boy	1	13.85	96.6	2006-04-18	14.8421	-0.21	-0.58	-0.48	2	2	2	2
20060200627	2006	627	2	Nankai District	1	Central urban	3	2003-01-28	3	3.16667	38	boy	1	17.3	103.3	2006-04-18	16.2123	1.56	0.53	1.33	2	2	2	2
20060200628	2006	628	2	Nankai District	1	Central urban	3	2003-01-28	3	3.16667	38	boy	1	19.9	103.2	2006-04-18	18.685	1.53	2.25	2.46	1	1	2	1
20060200654	2006	654	2	Nankai District	1	Central urban	2	2003-01-22	3	3.16667	38	girl	2	16	95.2	2006-04-05	17.6541	-0.31	1.55	0.88	2	1	2	1
20060200658	2006	658	2	Nankai District	1	Central urban	3	2003-01-22	3	3.16667	38	boy	1	14.15	90.6	2006-04-18	17.2385	-1.79	1.28	-0.3	2	1	2	2
20060200672	2006	672	2	Nankai District	1	Central urban	3	2003-01-20	3	3.16667	38	boy	1	14.75	92.2	2006-04-18	17.3512	-1.36	1.36	0.04	2	1	2	2
20060200679	2006	679	2	Nankai District	1	Central urban	1	2003-01-18	3	3.08333	37	girl	2	14.55	96.6	2006-03-06	15.5922	0.22	0.16	0.27	2	2	2	2
20060200692	2006	692	2	Nankai District	1	Central urban	1	2003-01-16	3	3.08333	37	boy	1	16.45	102.5	2006-03-06	15.6573	1.54	0.07	1.03	2	2	2	2
20060200693	2006	693	2	Nankai District	1	Central urban	2	2003-01-16	3	3.16667	38	girl	2	15.45	101	2006-04-05	15.1456	1.17	-0.17	0.62	2	2	2	2
20060200699	2006	699	2	Nankai District	1	Central urban	3	2003-01-15	3	3.25	39	boy	1	17.8	101.6	2006-04-18	17.2438	0.94	1.3	1.47	2	1	2	2
20060200703	2006	703	2	Nankai District	1	Central urban	2	2003-01-14	3	3.16667	38	girl	2	13.6	92.1	2006-04-05	16.0332	-1.11	0.49	-0.35	2	2	2	2
20060200724	2006	724	2	Nankai District	1	Central urban	3	2003-01-10	3	3.25	39	girl	2	16.85	98	2006-04-18	17.5448	0.23	1.49	1.16	2	1	2	2
20060200727	2006	727	2	Nankai District	1	Central urban	2	2003-01-09	3	3.16667	38	girl	2	14.2	90	2006-04-05	17.5309	-1.65	1.48	-0.02	2	1	2	2
20060200747	2006	747	2	Nankai District	1	Central urban	2	2003-01-07	3	3.16667	38	boy	1	15	98.3	2006-04-05	15.5233	0.24	-0.01	0.18	2	2	2	2
20060200771	2006	771	2	Nankai District	1	Central urban	3	2003-01-02	3	3.25	39	boy	1	15.6	98.1	2006-04-18	16.2101	0.02	0.55	0.4	2	2	2	2
20060200801	2006	801	2	Nankai District	1	Central urban	3	2002-12-28	3	3.25	39	girl	2	14.35	99.1	2006-04-18	14.6118	0.51	-0.58	-0.03	2	2	2	2
20060200807	2006	807	2	Nankai District	1	Central urban	2	2002-12-27	3	3.25	39	girl	2	13.2	92.8	2006-04-05	15.3277	-1.09	-0.02	-0.68	2	2	2	2
20060200818	2006	818	2	Nankai District	1	Central urban	3	2002-12-26	3	3.25	39	girl	2	15.4	97	2006-04-18	16.3673	-0.02	0.73	0.5	2	2	2	2
20060200826	2006	826	2	Nankai District	1	Central urban	2	2002-12-25	3	3.25	39	boy	1	17.6	101.3	2006-04-05	17.1512	0.86	1.24	1.38	2	1	2	2
20060200829	2006	829	2	Nankai District	1	Central urban	3	2002-12-25	3	3.25	39	girl	2	16	99.3	2006-04-18	16.2264	0.56	0.63	0.78	2	2	2	2
20060200841	2006	841	2	Nankai District	1	Central urban	3	2002-12-24	3	3.25	39	boy	1	16.15	99.4	2006-04-18	16.3456	0.36	0.65	0.68	2	2	2	2
20060200848	2006	848	2	Nankai District	1	Central urban	1	2002-12-23	3	3.16667	38	boy	1	15.7	94.1	2006-03-06	17.7305	-0.86	1.62	0.55	2	1	2	2
20060200862	2006	862	2	Nankai District	1	Central urban	1	2002-12-21	3	3.16667	38	girl	2	14.45	95.1	2006-03-06	15.9774	-0.34	0.45	0.12	2	2	2	2
20060200863	2006	863	2	Nankai District	1	Central urban	2	2002-12-21	3	3.25	39	boy	1	17.1	100.2	2006-04-05	17.0318	0.57	1.15	1.15	2	1	2	2
20060200874	2006	874	2	Nankai District	1	Central urban	2	2002-12-19	3	3.25	39	girl	2	14.7	97	2006-04-05	15.6233	-0.02	0.2	0.15	2	2	2	2
20060200891	2006	891	2	Nankai District	1	Central urban	1	2002-12-17	3	3.16667	38	boy	1	15	94.6	2006-03-06	16.7613	-0.73	0.94	0.18	2	2	2	2
20060200892	2006	892	2	Nankai District	1	Central urban	2	2002-12-17	3	3.25	39	girl	2	14.05	93.6	2006-04-05	16.0371	-0.89	0.5	-0.2	2	2	2	2
20060200899	2006	899	2	Nankai District	1	Central urban	1	2002-12-16	3	3.16667	38	boy	1	16.9	100	2006-03-06	16.9	0.69	1.04	1.15	2	1	2	2
20060200908	2006	908	2	Nankai District	1	Central urban	3	2002-12-14	3	3.33333	40	girl	2	15.6	95.8	2006-04-18	16.9978	-0.49	1.15	0.49	2	1	2	2
20060200930	2006	930	2	Nankai District	1	Central urban	2	2002-12-10	3	3.25	39	girl	2	14.8	96	2006-04-05	16.059	-0.28	0.52	0.2	2	2	2	2
20060200931	2006	931	2	Nankai District	1	Central urban	3	2002-12-10	3	3.33333	40	boy	1	14.7	95	2006-04-18	16.2881	-0.94	0.62	-0.17	2	2	2	2
20060200935	2006	935	2	Nankai District	1	Central urban	2	2002-12-09	3	3.25	39	boy	1	14.9	99.4	2006-04-05	15.0804	0.36	-0.36	0.03	2	2	2	2
20060200956	2006	956	2	Nankai District	1	Central urban	1	2002-12-06	3	3.25	39	girl	2	15.8	97.4	2006-03-06	16.6548	0.08	0.92	0.69	2	2	2	2
20060200957	2006	957	2	Nankai District	1	Central urban	2	2002-12-06	3	3.25	39	boy	1	18.05	102.1	2006-04-05	17.3151	1.07	1.35	1.58	2	1	2	2
20060200959	2006	959	2	Nankai District	1	Central urban	3	2002-12-06	3	3.33333	40	girl	2	18.4	104.3	2006-04-18	16.9141	1.64	1.09	1.68	2	1	2	2
20060200964	2006	964	2	Nankai District	1	Central urban	3	2002-12-05	3	3.33333	40	boy	1	16.1	94.2	2006-04-18	18.1436	-1.14	1.93	0.56	2	1	2	1
20060200978	2006	978	2	Nankai District	1	Central urban	3	2002-12-03	3	3.33333	40	girl	2	15.8	97.5	2006-04-18	16.6206	-0.07	0.9	0.59	2	2	2	2
20060200989	2006	989	2	Nankai District	1	Central urban	3	2002-12-02	3	3.33333	40	boy	1	17.9	100.4	2006-04-18	17.7577	0.45	1.67	1.41	2	1	2	1
20060200996	2006	996	2	Nankai District	1	Central urban	1	2002-12-01	3	3.25	39	boy	1	14.95	102.7	2006-03-06	14.1743	1.22	-1.15	0.06	2	2	2	2
20060200997	2006	997	2	Nankai District	1	Central urban	2	2002-12-01	3	3.33333	40	girl	2	14.9	96.4	2006-04-05	16.0336	-0.34	0.5	0.15	2	2	2	2
20060201003	2006	1003	2	Nankai District	1	Central urban	3	2002-11-30	3	3.33333	40	girl	2	16.25	99.4	2006-04-18	16.4468	0.41	0.79	0.79	2	2	2	2
20060201010	2006	1010	2	Nankai District	1	Central urban	1	2002-11-29	3	3.25	39	girl	2	15.6	97.8	2006-03-06	16.3097	0.18	0.69	0.59	2	2	2	2
20060201011	2006	1011	2	Nankai District	1	Central urban	1	2002-11-29	3	3.25	39	boy	1	21.55	110.3	2006-03-06	17.7132	3.2	1.63	2.99	2	1	2	2
20060201012	2006	1012	2	Nankai District	1	Central urban	2	2002-11-29	3	3.33333	40	boy	1	14.4	97.7	2006-04-05	15.086	-0.24	-0.33	-0.34	2	2	2	2
20060201016	2006	1016	2	Nankai District	1	Central urban	3	2002-11-29	3	3.33333	40	girl	2	18.3	104.4	2006-04-18	16.79	1.67	1.01	1.65	2	1	2	2
20060201024	2006	1024	2	Nankai District	1	Central urban	1	2002-11-28	3	3.25	39	boy	1	15.7	94.8	2006-03-06	17.4696	-0.83	1.46	0.45	2	1	2	2
20060201037	2006	1037	2	Nankai District	1	Central urban	3	2002-11-27	3	3.33333	40	boy	1	16.75	101.9	2006-04-18	16.1312	0.84	0.5	0.88	2	2	2	2
20060201048	2006	1048	2	Nankai District	1	Central urban	3	2002-11-26	3	3.33333	40	girl	2	17	101.4	2006-04-18	16.5338	0.91	0.85	1.12	2	2	2	2
20060201054	2006	1054	2	Nankai District	1	Central urban	2	2002-11-25	3	3.33333	40	boy	1	16	101.8	2006-04-05	15.4392	0.81	-0.04	0.51	2	2	2	2
20060201055	2006	1055	2	Nankai District	1	Central urban	2	2002-11-25	3	3.33333	40	boy	1	19.15	106	2006-04-05	17.0434	1.89	1.18	1.95	2	1	2	2
20060201058	2006	1058	2	Nankai District	1	Central urban	3	2002-11-25	3	3.33333	40	boy	1	16.5	102	2006-04-18	15.8593	0.86	0.29	0.76	2	2	2	2
20060201067	2006	1067	2	Nankai District	1	Central urban	2	2002-11-23	3	3.33333	40	boy	1	14.55	97.1	2006-04-05	15.4321	-0.4	-0.05	-0.26	2	2	2	2
20060201070	2006	1070	2	Nankai District	1	Central urban	2	2002-11-22	3	3.33333	40	boy	1	16.1	98	2006-04-05	16.7638	-0.17	0.98	0.56	2	2	2	2
20060201081	2006	1081	2	Nankai District	1	Central urban	3	2002-11-21	3	3.33333	40	girl	2	14.4	98.8	2006-04-18	14.7519	0.26	-0.45	-0.11	2	2	2	2
20060201088	2006	1088	2	Nankai District	1	Central urban	3	2002-11-20	3	3.33333	40	girl	2	18.5	98.6	2006-04-18	19.0291	0.21	2.33	1.72	1	1	2	1
20060201100	2006	1100	2	Nankai District	1	Central urban	3	2002-11-19	3	3.33333	40	girl	2	15.25	97.5	2006-04-18	16.0421	-0.07	0.51	0.33	2	2	2	2
20060201136	2006	1136	2	Nankai District	1	Central urban	2	2002-11-16	3	3.33333	40	boy	1	17.85	102.9	2006-04-05	16.8581	1.1	1.04	1.39	2	1	2	2
20060201138	2006	1138	2	Nankai District	1	Central urban	3	2002-11-16	3	3.41667	41	girl	2	13.5	96.8	2006-04-18	14.4073	-0.4	-0.72	-0.7	2	2	2	2
20060201144	2006	1144	2	Nankai District	1	Central urban	1	2002-11-15	3	3.25	39	girl	2	16	97.4	2006-03-06	16.8656	0.08	1.06	0.78	2	1	2	2
20060201156	2006	1156	2	Nankai District	1	Central urban	1	2002-11-14	3	3.25	39	girl	2	15.55	93.7	2006-03-06	17.7113	-0.86	1.59	0.57	2	1	2	1
20060201157	2006	1157	2	Nankai District	1	Central urban	1	2002-11-14	3	3.25	39	girl	2	16	99.2	2006-03-06	16.2591	0.54	0.65	0.78	2	2	2	2
20060201162	2006	1162	2	Nankai District	1	Central urban	3	2002-11-14	3	3.41667	41	boy	1	17	103.1	2006-04-18	15.9931	0.98	0.42	0.91	2	2	2	2
20060201168	2006	1168	2	Nankai District	1	Central urban	2	2002-11-13	3	3.33333	40	girl	2	17.8	104.1	2006-04-05	16.4255	1.59	0.77	1.45	2	2	2	2
20060201172	2006	1172	2	Nankai District	1	Central urban	3	2002-11-13	3	3.41667	41	girl	2	15.75	103.1	2006-04-18	14.8171	1.17	-0.39	0.47	2	2	2	2
20060201182	2006	1182	2	Nankai District	1	Central urban	2	2002-11-12	3	3.33333	40	boy	1	14.2	96.3	2006-04-05	15.3121	-0.6	-0.14	-0.45	2	2	2	2
20060201183	2006	1183	2	Nankai District	1	Central urban	2	2002-11-12	3	3.33333	40	boy	1	15.45	98	2006-04-05	16.087	-0.17	0.47	0.23	2	2	2	2
20060201187	2006	1187	2	Nankai District	1	Central urban	3	2002-11-12	3	3.41667	41	boy	1	17.85	101.6	2006-04-18	17.2922	0.6	1.37	1.3	2	1	2	2
20060201207	2006	1207	2	Nankai District	1	Central urban	3	2002-11-10	3	3.41667	41	boy	1	16.35	103.5	2006-04-18	15.2629	1.08	-0.16	0.6	2	2	2	2
20060201211	2006	1211	2	Nankai District	1	Central urban	2	2002-11-09	3	3.33333	40	girl	2	15.6	98.3	2006-04-05	16.1442	0.14	0.58	0.49	2	2	2	2
20060201230	2006	1230	2	Nankai District	1	Central urban	3	2002-11-08	3	3.41667	41	boy	1	17	105.4	2006-04-18	15.3027	1.57	-0.13	0.91	2	2	2	2
20060201231	2006	1231	2	Nankai District	1	Central urban	3	2002-11-08	3	3.41667	41	boy	1	19.8	107.4	2006-04-18	17.1655	2.08	1.28	2.12	2	1	2	2
20060201246	2006	1246	2	Nankai District	1	Central urban	1	2002-11-06	3	3.33333	40	boy	1	20.5	106.2	2006-03-06	18.1763	1.95	1.95	2.49	2	1	2	1
20060201271	2006	1271	2	Nankai District	1	Central urban	3	2002-11-05	3	3.41667	41	girl	2	18.5	103	2006-04-18	17.438	1.14	1.42	1.62	2	1	2	2
20060201291	2006	1291	2	Nankai District	1	Central urban	3	2002-11-02	3	3.41667	41	girl	2	12.8	92.5	2006-04-18	14.9598	-1.47	-0.28	-1.11	2	2	2	2
20060201300	2006	1300	2	Nankai District	1	Central urban	2	2002-11-01	3	3.41667	41	girl	2	14.8	94.5	2006-04-05	16.5729	-0.97	0.88	0.01	2	2	2	2
20060201317	2006	1317	2	Nankai District	1	Central urban	3	2002-10-31	3	3.41667	41	girl	2	15.4	95.6	2006-04-18	16.8502	-0.7	1.06	0.3	2	1	2	2
20060201318	2006	1318	2	Nankai District	1	Central urban	3	2002-10-31	3	3.41667	41	girl	2	17.4	103.6	2006-04-18	16.2117	1.29	0.63	1.19	2	2	2	2
20060201328	2006	1328	2	Nankai District	1	Central urban	2	2002-10-30	3	3.41667	41	boy	1	14.6	97.8	2006-04-05	15.2642	-0.37	-0.16	-0.32	2	2	2	2
20060201329	2006	1329	2	Nankai District	1	Central urban	2	2002-10-30	3	3.41667	41	boy	1	14.8	97.1	2006-04-05	15.6972	-0.55	0.19	-0.21	2	2	2	2
20060201338	2006	1338	2	Nankai District	1	Central urban	1	2002-10-29	3	3.33333	40	girl	2	15.45	98	2006-03-06	16.087	0.06	0.54	0.42	2	2	2	2
20060201351	2006	1351	2	Nankai District	1	Central urban	3	2002-10-28	3	3.41667	41	girl	2	13.5	94.6	2006-04-18	15.0852	-0.95	-0.18	-0.7	2	2	2	2
20060201358	2006	1358	2	Nankai District	1	Central urban	1	2002-10-27	3	3.33333	40	girl	2	16.1	99.2	2006-03-06	16.3607	0.36	0.73	0.73	2	2	2	2
20060201359	2006	1359	2	Nankai District	1	Central urban	3	2002-10-27	3	3.41667	41	girl	2	15.1	95.1	2006-04-18	16.6961	-0.82	0.96	0.16	2	2	2	2
20060201365	2006	1365	2	Nankai District	1	Central urban	3	2002-10-26	3	3.41667	41	girl	2	15.2	99.5	2006-04-18	15.3531	0.27	0.02	0.21	2	2	2	2
20060201366	2006	1366	2	Nankai District	1	Central urban	3	2002-10-26	3	3.41667	41	boy	1	15.25	91.2	2006-04-18	18.335	-2.05	2.07	0.04	1	1	2	1
20060201375	2006	1375	2	Nankai District	1	Central urban	2	2002-10-25	3	3.41667	41	girl	2	18.25	101.5	2006-04-05	17.7146	0.77	1.59	1.53	2	1	2	1
20060201377	2006	1377	2	Nankai District	1	Central urban	3	2002-10-25	3	3.41667	41	boy	1	15.6	98.6	2006-04-18	16.0461	-0.16	0.46	0.22	2	2	2	2
20060201390	2006	1390	2	Nankai District	1	Central urban	3	2002-10-24	3	3.41667	41	boy	1	17.75	100	2006-04-18	17.75	0.19	1.68	1.25	2	1	2	1
20060201391	2006	1391	2	Nankai District	1	Central urban	3	2002-10-24	3	3.41667	41	girl	2	14	101.5	2006-04-18	13.5893	0.77	-1.42	-0.42	2	2	2	2
20060201400	2006	1400	2	Nankai District	1	Central urban	2	2002-10-23	3	3.41667	41	boy	1	14.65	98.1	2006-04-05	15.223	-0.29	-0.2	-0.29	2	2	2	2
20060201408	2006	1408	2	Nankai District	1	Central urban	1	2002-10-22	3	3.33333	40	boy	1	16.2	100.4	2006-03-06	16.0712	0.45	0.46	0.61	2	2	2	2
20060201414	2006	1414	2	Nankai District	1	Central urban	3	2002-10-22	3	3.41667	41	girl	2	15.8	91.1	2006-04-18	19.038	-1.81	2.33	0.49	1	1	2	1
20060201420	2006	1420	2	Nankai District	1	Central urban	2	2002-10-21	3	3.41667	41	boy	1	18.4	100.7	2006-04-05	18.1451	0.37	1.94	1.54	2	1	2	1
20060201445	2006	1445	2	Nankai District	1	Central urban	3	2002-10-19	3	3.41667	41	boy	1	19.1	105.4	2006-04-18	17.193	1.57	1.3	1.84	2	1	2	2
20060201447	2006	1447	2	Nankai District	1	Central urban	2	2002-10-18	3	3.41667	41	girl	2	13.4	93.2	2006-04-05	15.4267	-1.29	0.08	-0.75	2	2	2	2
20060201448	2006	1448	2	Nankai District	1	Central urban	2	2002-10-18	3	3.41667	41	girl	2	13.8	95.4	2006-04-05	15.1629	-0.75	-0.12	-0.53	2	2	2	2
20060201449	2006	1449	2	Nankai District	1	Central urban	2	2002-10-18	3	3.41667	41	boy	1	15.15	98.1	2006-04-05	15.7425	-0.29	0.22	-0.02	2	2	2	2
20060201466	2006	1466	2	Nankai District	1	Central urban	2	2002-10-17	3	3.41667	41	girl	2	18.25	105	2006-04-05	16.5533	1.64	0.86	1.53	2	2	2	2
20060201471	2006	1471	2	Nankai District	1	Central urban	2	2002-10-16	3	3.41667	41	girl	2	16.55	97	2006-04-05	17.5895	-0.35	1.51	0.83	2	1	2	1
20060201472	2006	1472	2	Nankai District	1	Central urban	2	2002-10-16	3	3.41667	41	boy	1	20	105.7	2006-04-05	17.9011	1.64	1.78	2.2	2	1	2	1
20060201487	2006	1487	2	Nankai District	1	Central urban	3	2002-10-15	3	3.5	42	girl	2	16.9	101.5	2006-04-18	16.4042	0.61	0.77	0.89	2	2	2	2
20060201488	2006	1488	2	Nankai District	1	Central urban	3	2002-10-15	3	3.5	42	girl	2	17.2	101.5	2006-04-18	16.6954	0.61	0.96	1.01	2	2	2	2
20060201505	2006	1505	2	Nankai District	1	Central urban	3	2002-10-13	3	3.5	42	boy	1	16	99.5	2006-04-18	16.1612	-0.09	0.56	0.34	2	2	2	2
20060201511	2006	1511	2	Nankai District	1	Central urban	1	2002-10-12	3	3.33333	40	girl	2	18.8	102.1	2006-03-06	18.0346	1.09	1.78	1.83	2	1	2	1
20060201512	2006	1512	2	Nankai District	1	Central urban	3	2002-10-12	3	3.5	42	girl	2	15.9	100.8	2006-04-18	15.6486	0.43	0.25	0.45	2	2	2	2
20060201518	2006	1518	2	Nankai District	1	Central urban	3	2002-10-11	3	3.5	42	girl	2	19.8	104.5	2006-04-18	18.1315	1.34	1.83	2	2	1	2	1
20060201531	2006	1531	2	Nankai District	1	Central urban	3	2002-10-10	3	3.5	42	boy	1	17.8	99	2006-04-18	18.1614	-0.21	1.97	1.19	2	1	2	1
20060201552	2006	1552	2	Nankai District	1	Central urban	3	2002-10-08	3	3.5	42	girl	2	16.4	98.7	2006-04-18	16.8349	-0.08	1.05	0.67	2	1	2	2
20060201566	2006	1566	2	Nankai District	1	Central urban	2	2002-10-07	3	3.41667	41	boy	1	17.85	104.7	2006-04-05	16.2834	1.39	0.64	1.3	2	2	2	2
20060201568	2006	1568	2	Nankai District	1	Central urban	3	2002-10-07	3	3.5	42	girl	2	14.7	99.5	2006-04-18	14.8481	0.11	-0.35	-0.14	2	2	2	2
20060201583	2006	1583	2	Nankai District	1	Central urban	3	2002-10-06	3	3.5	42	boy	1	12	90.2	2006-04-18	14.7492	-2.43	-0.57	-2	2	2	2	2
20060201584	2006	1584	2	Nankai District	1	Central urban	3	2002-10-06	3	3.5	42	boy	1	15	95.3	2006-04-18	16.516	-1.15	0.83	-0.18	2	2	2	2
20060201593	2006	1593	2	Nankai District	1	Central urban	2	2002-10-04	3	3.5	42	girl	2	17.35	102.7	2006-04-05	16.4497	0.9	0.8	1.08	2	2	2	2
20060201604	2006	1604	2	Nankai District	1	Central urban	3	2002-10-03	3	3.5	42	girl	2	15.3	101.7	2006-04-18	14.7928	0.66	-0.4	0.16	2	2	2	2
20060201613	2006	1613	2	Nankai District	1	Central urban	1	2002-10-02	3	3.41667	41	girl	2	18.1	105.7	2006-03-06	16.2005	1.81	0.63	1.47	2	2	2	2
20060201614	2006	1614	2	Nankai District	1	Central urban	2	2002-10-02	3	3.5	42	girl	2	14.4	99.3	2006-04-05	14.6037	0.06	-0.54	-0.29	2	2	2	2
20060201615	2006	1615	2	Nankai District	1	Central urban	2	2002-10-02	3	3.5	42	boy	1	15.1	99.6	2006-04-05	15.2215	-0.06	-0.18	-0.13	2	2	2	2
20060201618	2006	1618	2	Nankai District	1	Central urban	3	2002-10-02	3	3.5	42	boy	1	16	98.5	2006-04-18	16.491	-0.34	0.81	0.34	2	2	2	2
20060201648	2006	1648	2	Nankai District	1	Central urban	1	2002-09-30	3	3.41667	41	girl	2	14.45	95.1	2006-03-06	15.9774	-0.82	0.47	-0.17	2	2	2	2
20060201649	2006	1649	2	Nankai District	1	Central urban	1	2002-09-30	3	3.41667	41	girl	2	14.5	95.5	2006-03-06	15.8987	-0.72	0.42	-0.15	2	2	2	2
20060201650	2006	1650	2	Nankai District	1	Central urban	2	2002-09-30	3	3.5	42	boy	1	14.2	101.1	2006-04-05	13.8927	0.32	-1.33	-0.63	2	2	2	2
20060201665	2006	1665	2	Nankai District	1	Central urban	3	2002-09-29	3	3.5	42	boy	1	16.6	98.6	2006-04-18	17.0747	-0.31	1.23	0.63	2	1	2	2
20060201674	2006	1674	2	Nankai District	1	Central urban	3	2002-09-28	3	3.5	42	boy	1	14.75	96	2006-04-18	16.0048	-0.97	0.44	-0.32	2	2	2	2
20060201707	2006	1707	2	Nankai District	1	Central urban	1	2002-09-25	3	3.41667	41	boy	1	17.4	105.3	2006-03-06	15.6925	1.54	0.18	1.1	2	2	2	2
20060201708	2006	1708	2	Nankai District	1	Central urban	2	2002-09-25	3	3.5	42	boy	1	15.65	100	2006-04-05	15.65	0.04	0.17	0.16	2	2	2	2
20060201709	2006	1709	2	Nankai District	1	Central urban	2	2002-09-25	3	3.5	42	girl	2	16.55	101	2006-04-05	16.2239	0.48	0.65	0.74	2	2	2	2
20060201711	2006	1711	2	Nankai District	1	Central urban	3	2002-09-25	3	3.5	42	girl	2	15.2	98.6	2006-04-18	15.6347	-0.11	0.24	0.11	2	2	2	2
20060201712	2006	1712	2	Nankai District	1	Central urban	3	2002-09-25	3	3.5	42	boy	1	18	102.1	2006-04-19	17.2672	0.57	1.36	1.27	2	1	2	2
20060201720	2006	1720	2	Nankai District	1	Central urban	2	2002-09-24	3	3.5	42	girl	2	20.6	110.5	2006-04-05	16.8711	2.82	1.07	2.27	2	1	2	2
20060201723	2006	1723	2	Nankai District	1	Central urban	3	2002-09-24	3	3.5	42	boy	1	17.25	101.9	2006-04-18	16.6127	0.52	0.9	0.94	2	2	2	2
20060201733	2006	1733	2	Nankai District	1	Central urban	3	2002-09-23	3	3.5	42	girl	2	15.2	97.4	2006-04-18	16.0223	-0.4	0.51	0.11	2	2	2	2
20060201742	2006	1742	2	Nankai District	1	Central urban	1	2002-09-22	3	3.41667	41	girl	2	15.85	101.1	2006-03-06	15.507	0.67	0.14	0.52	2	2	2	2
20060201744	2006	1744	2	Nankai District	1	Central urban	3	2002-09-22	3	3.5	42	boy	1	18	103.2	2006-04-18	16.901	0.85	1.11	1.27	2	1	2	2
20060201763	2006	1763	2	Nankai District	1	Central urban	1	2002-09-19	3	3.41667	41	girl	2	15.4	99.9	2006-03-06	15.4308	0.37	0.08	0.3	2	2	2	2
20060201764	2006	1764	2	Nankai District	1	Central urban	1	2002-09-19	3	3.41667	41	boy	1	15.6	98.4	2006-03-06	16.1114	-0.22	0.51	0.22	2	2	2	2
20060201775	2006	1775	2	Nankai District	1	Central urban	2	2002-09-18	3	3.5	42	girl	2	15.8	99.3	2006-04-05	16.0235	0.06	0.51	0.4	2	2	2	2
20060201794	2006	1794	2	Nankai District	1	Central urban	1	2002-09-17	3	3.41667	41	boy	1	15.15	96.3	2006-03-06	16.3365	-0.75	0.68	-0.02	2	2	2	2
20060201795	2006	1795	2	Nankai District	1	Central urban	1	2002-09-17	3	3.41667	41	girl	2	19.05	104.5	2006-03-06	17.4447	1.52	1.43	1.83	2	1	2	2
20060201813	2006	1813	2	Nankai District	1	Central urban	1	2002-09-16	3	3.41667	41	boy	1	12.65	93.4	2006-03-06	14.501	-1.49	-0.81	-1.49	2	2	2	2
20060201814	2006	1814	2	Nankai District	1	Central urban	1	2002-09-16	3	3.41667	41	boy	1	13.8	96	2006-03-06	14.974	-0.83	-0.4	-0.77	2	2	2	2
20060201815	2006	1815	2	Nankai District	1	Central urban	1	2002-09-16	3	3.41667	41	girl	2	15.4	100	2006-03-06	15.4	0.4	0.06	0.3	2	2	2	2
20060201816	2006	1816	2	Nankai District	1	Central urban	1	2002-09-16	3	3.41667	41	girl	2	16.7	101	2006-03-06	16.3709	0.65	0.74	0.9	2	2	2	2
20060201817	2006	1817	2	Nankai District	1	Central urban	1	2002-09-16	3	3.41667	41	boy	1	17	100.4	2006-03-06	16.8648	0.29	1.07	0.91	2	1	2	2
20060201830	2006	1830	2	Nankai District	1	Central urban	2	2002-09-15	3	3.5	42	girl	2	16.65	100.8	2006-04-05	16.3868	0.43	0.76	0.78	2	2	2	2
20060201831	2006	1831	2	Nankai District	1	Central urban	2	2002-09-15	3	3.5	42	boy	1	17.1	101.4	2006-04-05	16.6311	0.39	0.91	0.87	2	2	2	2
20060201832	2006	1832	2	Nankai District	1	Central urban	2	2002-09-15	3	3.5	42	boy	1	17.8	100.1	2006-04-05	17.7645	0.06	1.7	1.19	2	1	2	1
20060201833	2006	1833	2	Nankai District	1	Central urban	2	2002-09-15	3	3.5	42	boy	1	18.1	103.5	2006-04-05	16.8965	0.92	1.1	1.32	2	1	2	2
20060201836	2006	1836	2	Nankai District	1	Central urban	3	2002-09-15	3	3.58333	43	boy	1	15.05	99.3	2006-04-18	15.2629	-0.29	-0.13	-0.25	2	2	2	2
20060201842	2006	1842	2	Nankai District	1	Central urban	1	2002-09-14	3	3.41667	41	boy	1	18.2	104.6	2006-03-06	16.6344	1.36	0.9	1.45	2	2	2	2
20060201843	2006	1843	2	Nankai District	1	Central urban	2	2002-09-14	3	3.5	42	boy	1	16	98.4	2006-04-05	16.5246	-0.36	0.83	0.34	2	2	2	2
20060201847	2006	1847	2	Nankai District	1	Central urban	3	2002-09-14	3	3.58333	43	boy	1	16.2	102	2006-04-18	15.5709	0.39	0.12	0.34	2	2	2	2
20060201848	2006	1848	2	Nankai District	1	Central urban	3	2002-09-14	3	3.58333	43	girl	2	18.2	104.2	2006-04-18	16.7624	1.1	1	1.32	2	2	2	2
20060201855	2006	1855	2	Nankai District	1	Central urban	2	2002-09-13	3	3.5	42	girl	2	14.7	93	2006-04-05	16.9962	-1.48	1.15	-0.14	2	1	2	2
20060201871	2006	1871	2	Nankai District	1	Central urban	1	2002-09-12	3	3.41667	41	girl	2	16.45	103.6	2006-03-06	15.3266	1.29	0	0.79	2	2	2	2
20060201872	2006	1872	2	Nankai District	1	Central urban	2	2002-09-12	3	3.5	42	girl	2	15.25	99.7	2006-04-05	15.3419	0.16	0.02	0.14	2	2	2	2
20060201877	2006	1877	2	Nankai District	1	Central urban	3	2002-09-12	3	3.58333	43	girl	2	15	101	2006-04-18	14.7044	0.32	-0.45	-0.08	2	2	2	2
20060201878	2006	1878	2	Nankai District	1	Central urban	3	2002-09-12	3	3.58333	43	boy	1	21.3	109	2006-04-18	17.9278	2.13	1.82	2.5	2	1	2	1
20060201898	2006	1898	2	Nankai District	1	Central urban	3	2002-09-10	3	3.58333	43	girl	2	15.75	99.3	2006-04-18	15.9728	-0.09	0.48	0.28	2	2	2	2
20060201899	2006	1899	2	Nankai District	1	Central urban	3	2002-09-10	3	3.58333	43	girl	2	17.3	106.2	2006-04-18	15.339	1.59	0.03	0.96	2	2	2	2
20060201918	2006	1918	2	Nankai District	1	Central urban	1	2002-09-08	3	3.41667	41	girl	2	13.8	91	2006-03-06	16.6647	-1.84	0.94	-0.53	2	2	2	2
20060201919	2006	1919	2	Nankai District	1	Central urban	1	2002-09-08	3	3.41667	41	boy	1	24.15	110.5	2006-03-06	19.7785	2.87	2.96	3.76	1	1	1	1
20060201947	2006	1947	2	Nankai District	1	Central urban	1	2002-09-05	3	3.5	42	boy	1	17.7	101	2006-03-06	17.3512	0.29	1.42	1.14	2	1	2	2
20060201951	2006	1951	2	Nankai District	1	Central urban	3	2002-09-05	3	3.58333	43	girl	2	16.5	102.2	2006-04-18	15.7973	0.61	0.36	0.62	2	2	2	2
20060201958	2006	1958	2	Nankai District	1	Central urban	1	2002-09-04	3	3.5	42	boy	1	14.25	98.4	2006-03-06	14.7172	-0.36	-0.6	-0.6	2	2	2	2
20060201959	2006	1959	2	Nankai District	1	Central urban	2	2002-09-04	3	3.58333	43	girl	2	18.25	107.7	2006-04-05	15.7337	1.95	0.31	1.34	2	2	2	2
20060201961	2006	1961	2	Nankai District	1	Central urban	3	2002-09-04	3	3.58333	43	boy	1	16.75	104.1	2006-04-18	15.4566	0.91	0.03	0.61	2	2	2	2
20060201970	2006	1970	2	Nankai District	1	Central urban	1	2002-09-03	3	3.5	42	girl	2	14	101.4	2006-03-06	13.6161	0.58	-1.38	-0.51	2	2	2	2
20060201971	2006	1971	2	Nankai District	1	Central urban	1	2002-09-03	3	3.5	42	boy	1	16.25	98.4	2006-03-06	16.7828	-0.36	1.02	0.46	2	1	2	2
20060201972	2006	1972	2	Nankai District	1	Central urban	2	2002-09-03	3	3.58333	43	girl	2	16.05	102	2006-04-05	15.4268	0.56	0.09	0.42	2	2	2	2
20060201977	2006	1977	2	Nankai District	1	Central urban	3	2002-09-03	3	3.58333	43	girl	2	13.45	95	2006-04-18	14.903	-1.14	-0.3	-0.91	2	2	2	2
20060202008	2006	2008	2	Nankai District	1	Central urban	3	2002-08-31	3	3.58333	43	boy	1	17.4	102	2006-04-18	16.7243	0.39	0.99	0.91	2	2	2	2
20060202019	2006	2019	2	Nankai District	1	Central urban	3	2002-08-30	3	3.58333	43	boy	1	16.1	101.1	2006-04-18	15.7516	0.16	0.26	0.3	2	2	2	2
20060202020	2006	2020	2	Nankai District	1	Central urban	3	2002-08-30	3	3.58333	43	boy	1	16.4	102.5	2006-04-18	15.6098	0.51	0.15	0.44	2	2	2	2
20060202021	2006	2021	2	Nankai District	1	Central urban	3	2002-08-30	3	3.58333	43	girl	2	16.6	101.6	2006-04-18	16.0813	0.47	0.55	0.66	2	2	2	2
20060202035	2006	2035	2	Nankai District	1	Central urban	1	2002-08-29	3	3.5	42	boy	1	16.85	102.5	2006-03-06	16.0381	0.67	0.47	0.75	2	2	2	2
20060202048	2006	2048	2	Nankai District	1	Central urban	1	2002-08-28	3	3.5	42	girl	2	16.1	100	2006-03-06	16.1	0.24	0.56	0.54	2	2	2	2
20060202051	2006	2051	2	Nankai District	1	Central urban	3	2002-08-28	3	3.58333	43	girl	2	14.75	98.4	2006-04-19	15.2336	-0.31	-0.05	-0.2	2	2	2	2
20060202052	2006	2052	2	Nankai District	1	Central urban	3	2002-08-28	3	3.58333	43	girl	2	15.9	100.8	2006-04-18	15.6486	0.27	0.25	0.35	2	2	2	2
20060202053	2006	2053	2	Nankai District	1	Central urban	3	2002-08-28	3	3.58333	43	boy	1	16.4	102.6	2006-04-18	15.5793	0.54	0.13	0.44	2	2	2	2
20060202065	2006	2065	2	Nankai District	1	Central urban	1	2002-08-27	3	3.5	42	boy	1	17.05	102.5	2006-03-06	16.2284	0.67	0.61	0.84	2	2	2	2
20060202066	2006	2066	2	Nankai District	1	Central urban	2	2002-08-27	3	3.58333	43	girl	2	15.7	100.6	2006-04-05	15.5133	0.22	0.15	0.26	2	2	2	2
20060202086	2006	2086	2	Nankai District	1	Central urban	3	2002-08-26	3	3.58333	43	boy	1	15.1	100.1	2006-04-18	15.0698	-0.09	-0.29	-0.22	2	2	2	2
20060202087	2006	2087	2	Nankai District	1	Central urban	3	2002-08-26	3	3.58333	43	girl	2	18.6	105.2	2006-04-18	16.8067	1.34	1.03	1.47	2	1	2	2
20060202113	2006	2113	2	Nankai District	1	Central urban	3	2002-08-24	3	3.58333	43	boy	1	16.25	101.8	2006-04-18	15.6804	0.34	0.21	0.37	2	2	2	2
20060202114	2006	2114	2	Nankai District	1	Central urban	3	2002-08-24	3	3.58333	43	girl	2	16.6	102.8	2006-04-18	15.708	0.76	0.29	0.66	2	2	2	2
20060202129	2006	2129	2	Nankai District	1	Central urban	1	2002-08-22	3	3.5	42	girl	2	18.15	99.7	2006-03-06	18.2594	0.16	1.9	1.4	2	1	2	1
20060202130	2006	2130	2	Nankai District	1	Central urban	2	2002-08-22	3	3.58333	43	boy	1	18.95	105.4	2006-04-05	17.058	1.24	1.23	1.59	2	1	2	2
20060202133	2006	2133	2	Nankai District	1	Central urban	3	2002-08-22	3	3.58333	43	girl	2	18.15	105.2	2006-04-19	16.4	1.34	0.77	1.3	2	2	2	2
20060202134	2006	2134	2	Nankai District	1	Central urban	3	2002-08-22	3	3.58333	43	boy	1	18.7	103.1	2006-04-18	17.5924	0.66	1.6	1.48	2	1	2	2
20060202141	2006	2141	2	Nankai District	1	Central urban	2	2002-08-21	3	3.58333	43	girl	2	12.75	95.1	2006-04-05	14.0977	-1.12	-0.94	-1.32	2	2	2	2
20060202147	2006	2147	2	Nankai District	1	Central urban	3	2002-08-21	3	3.58333	43	boy	1	17.3	101	2006-04-18	16.9591	0.14	1.16	0.87	2	1	2	2
20060202148	2006	2148	2	Nankai District	1	Central urban	3	2002-08-21	3	3.58333	43	girl	2	18	103.4	2006-04-18	16.8357	0.9	1.05	1.24	2	1	2	2
20060202160	2006	2160	2	Nankai District	1	Central urban	1	2002-08-20	3	3.5	42	girl	2	13.05	94.4	2006-03-06	14.6442	-1.14	-0.51	-1.05	2	2	2	2
20060202161	2006	2161	2	Nankai District	1	Central urban	1	2002-08-20	3	3.5	42	girl	2	14.1	97	2006-03-06	14.9857	-0.5	-0.25	-0.45	2	2	2	2
20060202162	2006	2162	2	Nankai District	1	Central urban	1	2002-08-20	3	3.5	42	boy	1	16.5	100	2006-03-06	16.5	0.04	0.81	0.58	2	2	2	2
20060202163	2006	2163	2	Nankai District	1	Central urban	2	2002-08-20	3	3.58333	43	girl	2	16	99.4	2006-04-05	16.1937	-0.07	0.63	0.4	2	2	2	2
20060202164	2006	2164	2	Nankai District	1	Central urban	2	2002-08-20	3	3.58333	43	boy	1	18.8	104.8	2006-04-05	17.1173	1.09	1.27	1.52	2	1	2	2
20060202168	2006	2168	2	Nankai District	1	Central urban	3	2002-08-20	3	3.58333	43	boy	1	15.3	96.2	2006-04-18	16.5326	-1.06	0.85	-0.11	2	2	2	2
20060202182	2006	2182	2	Nankai District	1	Central urban	1	2002-08-19	3	3.5	42	boy	1	18.5	104.2	2006-03-06	17.0387	1.1	1.2	1.49	2	1	2	2
20060202201	2006	2201	2	Nankai District	1	Central urban	3	2002-08-18	3	3.66667	44	girl	2	12.8	96.1	2006-04-18	13.86	-1.01	-1.13	-1.38	2	2	2	2
20060202227	2006	2227	2	Nankai District	1	Central urban	2	2002-08-16	3	3.58333	43	girl	2	17.8	105.4	2006-04-05	16.0228	1.39	0.51	1.16	2	2	2	2
20060202248	2006	2248	2	Nankai District	1	Central urban	3	2002-08-15	3	3.66667	44	girl	2	15.35	98.1	2006-04-18	15.9504	-0.53	0.47	0.01	2	2	2	2
20060202249	2006	2249	2	Nankai District	1	Central urban	3	2002-08-15	3	3.66667	44	girl	2	16.4	103.1	2006-04-18	15.4286	0.67	0.1	0.49	2	2	2	2
20060202259	2006	2259	2	Nankai District	1	Central urban	1	2002-08-14	3	3.5	42	girl	2	17.4	104.9	2006-03-06	15.8124	1.44	0.36	1.1	2	2	2	2
20060202261	2006	2261	2	Nankai District	1	Central urban	3	2002-08-14	3	3.66667	44	boy	1	16.85	101.2	2006-04-18	16.4528	0.04	0.81	0.57	2	2	2	2
20060202262	2006	2262	2	Nankai District	1	Central urban	3	2002-08-14	3	3.66667	44	girl	2	19.3	109.7	2006-04-18	16.0378	2.27	0.53	1.63	2	2	2	2
20060202281	2006	2281	2	Nankai District	1	Central urban	1	2002-08-12	3	3.5	42	girl	2	14.3	96.8	2006-03-06	15.2611	-0.55	-0.04	-0.35	2	2	2	2
20060202282	2006	2282	2	Nankai District	1	Central urban	1	2002-08-12	3	3.5	42	boy	1	19.4	106.2	2006-03-06	17.201	1.6	1.32	1.87	2	1	2	2
20060202285	2006	2285	2	Nankai District	1	Central urban	3	2002-08-12	3	3.66667	44	girl	2	13.8	98.1	2006-04-18	14.3397	-0.53	-0.73	-0.79	2	2	2	2
20060202300	2006	2300	2	Nankai District	1	Central urban	2	2002-08-11	3	3.58333	43	boy	1	15	100.9	2006-04-05	14.7336	0.11	-0.57	-0.27	2	2	2	2
20060202301	2006	2301	2	Nankai District	1	Central urban	3	2002-08-11	3	3.66667	44	boy	1	14	96.8	2006-04-18	14.9409	-1.05	-0.38	-0.91	2	2	2	2
20060202302	2006	2302	2	Nankai District	1	Central urban	3	2002-08-11	3	3.66667	44	girl	2	14.3	96.2	2006-04-18	15.452	-0.99	0.12	-0.52	2	2	2	2
20060202303	2006	2303	2	Nankai District	1	Central urban	3	2002-08-11	3	3.66667	44	girl	2	17.2	104.4	2006-04-18	15.7807	0.99	0.35	0.83	2	2	2	2
20060202333	2006	2333	2	Nankai District	1	Central urban	1	2002-08-09	3	3.5	42	boy	1	15.8	99.2	2006-03-06	16.0559	-0.16	0.48	0.23	2	2	2	2
20060202349	2006	2349	2	Nankai District	1	Central urban	1	2002-08-08	3	3.5	42	girl	2	15.35	100.2	2006-03-06	15.2888	0.29	-0.02	0.19	2	2	2	2
20060202354	2006	2354	2	Nankai District	1	Central urban	3	2002-08-08	3	3.66667	44	girl	2	17.8	104.1	2006-04-18	16.4255	0.92	0.79	1.07	2	2	2	2
20060202355	2006	2355	2	Nankai District	1	Central urban	3	2002-08-08	3	3.66667	44	girl	2	18.4	106.3	2006-04-18	16.2836	1.45	0.69	1.3	2	2	2	2
20060202372	2006	2372	2	Nankai District	1	Central urban	1	2002-08-07	3	3.5	42	girl	2	22	113.2	2006-03-06	17.1684	3.48	1.26	2.7	2	1	2	2
20060202373	2006	2373	2	Nankai District	1	Central urban	3	2002-08-07	3	3.66667	44	girl	2	15	96.7	2006-04-18	16.0413	-0.87	0.53	-0.17	2	2	2	2
20060202383	2006	2383	2	Nankai District	1	Central urban	1	2002-08-06	3	3.58333	43	girl	2	14.1	98.4	2006-03-06	14.5623	-0.31	-0.57	-0.54	2	2	2	2
20060202384	2006	2384	2	Nankai District	1	Central urban	1	2002-08-06	3	3.58333	43	boy	1	24.8	110	2006-03-06	20.4959	2.38	3.4	3.76	1	1	1	1
20060202385	2006	2385	2	Nankai District	1	Central urban	2	2002-08-06	3	3.58333	43	boy	1	18.35	107.4	2006-04-05	15.9084	1.74	0.38	1.33	2	2	2	2
20060202407	2006	2407	2	Nankai District	1	Central urban	3	2002-08-05	3	3.66667	44	girl	2	14.5	96.6	2006-04-18	15.5387	-0.89	0.18	-0.42	2	2	2	2
20060202408	2006	2408	2	Nankai District	1	Central urban	3	2002-08-05	3	3.66667	44	boy	1	16	102	2006-04-18	15.3787	0.24	-0.02	0.16	2	2	2	2
20060202429	2006	2429	2	Nankai District	1	Central urban	3	2002-08-03	3	3.66667	44	boy	1	17.8	103.8	2006-04-18	16.5206	0.68	0.86	1	2	2	2	2
20060202442	2006	2442	2	Nankai District	1	Central urban	2	2002-08-02	3	3.66667	44	boy	1	15	102.4	2006-04-05	14.3051	0.34	-0.92	-0.36	2	2	2	2
20060202464	2006	2464	2	Nankai District	1	Central urban	3	2002-08-01	3	3.66667	44	girl	2	16.6	101.4	2006-04-18	16.1448	0.27	0.6	0.58	2	2	2	2
20060202479	2006	2479	2	Nankai District	1	Central urban	2	2002-07-31	3	3.66667	44	boy	1	22.35	110.3	2006-04-05	18.3707	2.29	2.12	2.78	1	1	2	1
20060202555	2006	2555	2	Nankai District	1	Central urban	1	2002-07-25	3	3.58333	43	girl	2	16.85	100.1	2006-03-06	16.8164	0.1	1.04	0.77	2	1	2	2
20060202556	2006	2556	2	Nankai District	1	Central urban	2	2002-07-25	3	3.66667	44	girl	2	14.2	97.1	2006-04-05	15.0609	-0.77	-0.17	-0.58	2	2	2	2
20060202557	2006	2557	2	Nankai District	1	Central urban	2	2002-07-25	3	3.66667	44	boy	1	17.35	99.8	2006-04-05	17.4196	-0.3	1.49	0.8	2	1	2	2
20060202560	2006	2560	2	Nankai District	1	Central urban	3	2002-07-25	3	3.66667	44	boy	1	16.6	102.2	2006-04-18	15.893	0.29	0.39	0.45	2	2	2	2
20060202561	2006	2561	2	Nankai District	1	Central urban	3	2002-07-25	3	3.66667	44	girl	2	17	98.2	2006-04-18	17.6289	-0.51	1.53	0.75	2	1	2	1
20060202577	2006	2577	2	Nankai District	1	Central urban	3	2002-07-24	3	3.66667	44	boy	1	15.15	101.1	2006-04-18	14.8221	0.02	-0.48	-0.28	2	2	2	2
20060202588	2006	2588	2	Nankai District	1	Central urban	2	2002-07-23	3	3.66667	44	boy	1	18	105.9	2006-04-05	16.0502	1.2	0.51	1.09	2	2	2	2
20060202592	2006	2592	2	Nankai District	1	Central urban	3	2002-07-23	3	3.66667	44	boy	1	18.45	106.2	2006-04-19	16.3586	1.28	0.74	1.29	2	2	2	2
20060202603	2006	2603	2	Nankai District	1	Central urban	2	2002-07-22	3	3.66667	44	boy	1	19	105.8	2006-04-05	16.9739	1.18	1.18	1.52	2	1	2	2
20060202616	2006	2616	2	Nankai District	1	Central urban	2	2002-07-21	3	3.66667	44	boy	1	17	103.8	2006-04-05	15.7781	0.68	0.3	0.64	2	2	2	2
20060202620	2006	2620	2	Nankai District	1	Central urban	3	2002-07-21	3	3.66667	44	boy	1	19.6	104.6	2006-04-18	17.914	0.88	1.82	1.76	2	1	2	1
20060202632	2006	2632	2	Nankai District	1	Central urban	3	2002-07-20	3	3.66667	44	boy	1	19	110	2006-04-18	15.7025	2.22	0.24	1.52	2	2	2	2
20060202633	2006	2633	2	Nankai District	1	Central urban	3	2002-07-20	3	3.66667	44	boy	1	22.25	107	2006-04-18	19.434	1.48	2.77	2.74	1	1	1	1
20060202679	2006	2679	2	Nankai District	1	Central urban	3	2002-07-17	3	3.75	45	girl	2	18.8	107.7	2006-04-18	16.2079	1.62	0.64	1.36	2	2	2	2
20060202707	2006	2707	2	Nankai District	1	Central urban	2	2002-07-15	3	3.66667	44	boy	1	16.25	101	2006-04-05	15.9298	-0.01	0.41	0.28	2	2	2	2
20060202726	2006	2726	2	Nankai District	1	Central urban	1	2002-07-14	3	3.58333	43	boy	1	19.4	106.1	2006-03-06	17.2334	1.41	1.35	1.77	2	1	2	2
20060202731	2006	2731	2	Nankai District	1	Central urban	3	2002-07-13	3	3.75	45	girl	2	15.7	96.6	2006-04-18	16.8246	-1.03	1.04	0.08	2	1	2	2
20060202742	2006	2742	2	Nankai District	1	Central urban	2	2002-07-12	3	3.66667	44	girl	2	16.7	104.7	2006-04-05	15.2343	1.06	-0.04	0.62	2	2	2	2
20060202758	2006	2758	2	Nankai District	1	Central urban	1	2002-07-11	3	3.58333	43	boy	1	19.7	106.3	2006-03-06	17.4341	1.46	1.49	1.89	2	1	2	2
20060202761	2006	2761	2	Nankai District	1	Central urban	3	2002-07-11	3	3.75	45	girl	2	14.3	99.8	2006-04-18	14.3574	-0.27	-0.71	-0.61	2	2	2	2
20060202762	2006	2762	2	Nankai District	1	Central urban	3	2002-07-11	3	3.75	45	boy	1	21.8	106.4	2006-04-18	19.2563	1.17	2.66	2.49	1	1	2	1
20060202774	2006	2774	2	Nankai District	1	Central urban	1	2002-07-10	3	3.58333	43	girl	2	17.9	105	2006-03-06	16.2358	1.29	0.66	1.2	2	2	2	2
20060202809	2006	2809	2	Nankai District	1	Central urban	1	2002-07-08	3	3.58333	43	boy	1	15.9	98.7	2006-03-06	16.3216	-0.44	0.7	0.2	2	2	2	2
20060202828	2006	2828	2	Nankai District	1	Central urban	1	2002-07-07	3	3.58333	43	boy	1	20	104.3	2006-03-06	18.3849	0.96	2.12	2.01	1	1	2	1
20060202840	2006	2840	2	Nankai District	1	Central urban	3	2002-07-06	3	3.75	45	girl	2	12.8	91.1	2006-04-18	15.4232	-2.35	0.1	-1.46	2	2	2	2
20060202851	2006	2851	2	Nankai District	1	Central urban	2	2002-07-05	3	3.75	45	girl	2	15.7	99.4	2006-04-05	15.8901	-0.37	0.43	0.08	2	2	2	2
20060202858	2006	2858	2	Nankai District	1	Central urban	3	2002-07-05	3	3.75	45	girl	2	13.85	101	2006-04-18	13.5771	0.02	-1.36	-0.85	2	2	2	2
20060202859	2006	2859	2	Nankai District	1	Central urban	3	2002-07-05	3	3.75	45	girl	2	17.7	103.9	2006-04-18	16.3962	0.71	0.77	0.94	2	2	2	2
20060202872	2006	2872	2	Nankai District	1	Central urban	1	2002-07-04	3	3.66667	44	girl	2	14.3	99.4	2006-03-06	14.4732	-0.22	-0.62	-0.52	2	2	2	2
20060202873	2006	2873	2	Nankai District	1	Central urban	3	2002-07-04	3	3.75	45	girl	2	14.2	95.3	2006-04-18	15.6352	-1.34	0.25	-0.66	2	2	2	2
20060202884	2006	2884	2	Nankai District	1	Central urban	1	2002-07-03	3	3.66667	44	boy	1	17.2	100.8	2006-03-06	16.9281	-0.06	1.15	0.73	2	1	2	2
20060202890	2006	2890	2	Nankai District	1	Central urban	3	2002-07-03	3	3.75	45	girl	2	16.5	102.1	2006-04-18	15.8282	0.28	0.39	0.44	2	2	2	2
20060202904	2006	2904	2	Nankai District	1	Central urban	3	2002-07-02	3	3.75	45	girl	2	16.15	102.4	2006-04-18	15.4018	0.35	0.09	0.29	2	2	2	2
20060202913	2006	2913	2	Nankai District	1	Central urban	2	2002-07-01	3	3.75	45	girl	2	17.4	100.1	2006-04-05	17.3653	-0.2	1.37	0.82	2	1	2	2
20060202914	2006	2914	2	Nankai District	1	Central urban	2	2002-07-01	3	3.75	45	boy	1	17.85	103.6	2006-04-05	16.631	0.48	0.95	0.94	2	2	2	2
20060202959	2006	2959	2	Nankai District	1	Central urban	3	2002-06-28	3	3.75	45	girl	2	16.2	101	2006-04-18	15.8808	0.02	0.42	0.31	2	2	2	2
20060202960	2006	2960	2	Nankai District	1	Central urban	3	2002-06-28	3	3.75	45	girl	2	19.6	106.7	2006-04-18	17.2158	1.38	1.28	1.64	2	1	2	2
20060202991	2006	2991	2	Nankai District	1	Central urban	2	2002-06-26	3	3.75	45	boy	1	16.7	105	2006-04-05	15.1474	0.83	-0.19	0.41	2	2	2	2
20060203015	2006	3015	2	Nankai District	1	Central urban	2	2002-06-25	3	3.75	45	boy	1	20.2	105.6	2006-04-05	18.1144	0.97	1.96	1.9	2	1	2	1
20060203054	2006	3054	2	Nankai District	1	Central urban	3	2002-06-22	3	3.75	45	girl	2	17.75	105	2006-04-18	16.0998	0.97	0.57	0.96	2	2	2	2
20060203055	2006	3055	2	Nankai District	1	Central urban	3	2002-06-22	3	3.75	45	girl	2	17.95	105.3	2006-04-18	16.1885	1.04	0.63	1.04	2	2	2	2
20060203077	2006	3077	2	Nankai District	1	Central urban	3	2002-06-21	3	3.75	45	girl	2	16.1	98.8	2006-04-18	16.4935	-0.51	0.83	0.26	2	2	2	2
20060203078	2006	3078	2	Nankai District	1	Central urban	3	2002-06-21	3	3.75	45	girl	2	18.1	107.7	2006-04-18	15.6044	1.62	0.23	1.1	2	2	2	2
20060203092	2006	3092	2	Nankai District	1	Central urban	2	2002-06-20	3	3.75	45	girl	2	18.5	105.7	2006-04-05	16.5585	1.14	0.87	1.25	2	2	2	2
20060203115	2006	3115	2	Nankai District	1	Central urban	3	2002-06-19	3	3.75	45	boy	1	17.8	106.3	2006-04-18	15.7526	1.15	0.29	0.92	2	2	2	2
20060203116	2006	3116	2	Nankai District	1	Central urban	3	2002-06-19	3	3.75	45	boy	1	21	109.6	2006-04-18	17.4823	1.95	1.54	2.2	2	1	2	2
20060203154	2006	3154	2	Nankai District	1	Central urban	1	2002-06-17	3	3.66667	44	girl	2	21.45	109.2	2006-03-06	17.988	2.15	1.74	2.34	2	1	2	1
20060203155	2006	3155	2	Nankai District	1	Central urban	2	2002-06-17	3	3.75	45	girl	2	14.9	100.9	2006-04-05	14.6354	-0.01	-0.49	-0.3	2	2	2	2
20060203159	2006	3159	2	Nankai District	1	Central urban	3	2002-06-17	3	3.83333	46	girl	2	13.7	99.5	2006-04-18	13.838	-0.48	-1.12	-1.02	2	2	2	2
20060203169	2006	3169	2	Nankai District	1	Central urban	2	2002-06-16	3	3.75	45	boy	1	17.2	106	2006-04-05	15.3079	1.07	-0.06	0.65	2	2	2	2
20060203170	2006	3170	2	Nankai District	1	Central urban	2	2002-06-16	3	3.75	45	boy	1	21.7	110.6	2006-04-05	17.7398	2.2	1.71	2.46	2	1	2	1
20060203173	2006	3173	2	Nankai District	1	Central urban	3	2002-06-16	3	3.83333	46	girl	2	15.5	97.2	2006-04-18	16.4059	-1.02	0.77	-0.1	2	2	2	2
20060203174	2006	3174	2	Nankai District	1	Central urban	3	2002-06-16	3	3.83333	46	boy	1	21.5	104.3	2006-04-18	19.7638	0.51	2.96	2.29	1	1	1	1
20060203187	2006	3187	2	Nankai District	1	Central urban	3	2002-06-15	3	3.83333	46	boy	1	15.7	104	2006-04-18	14.5155	0.44	-0.7	-0.16	2	2	2	2
20060203202	2006	3202	2	Nankai District	1	Central urban	3	2002-06-14	3	3.83333	46	girl	2	19.05	106.7	2006-04-18	16.7327	1.22	0.98	1.36	2	2	2	2
20060203215	2006	3215	2	Nankai District	1	Central urban	1	2002-06-13	3	3.66667	44	boy	1	19.3	109.3	2006-03-06	16.1554	2.04	0.58	1.64	2	2	2	2
20060203242	2006	3242	2	Nankai District	1	Central urban	2	2002-06-11	3	3.75	45	boy	1	15.95	102.5	2006-04-05	15.1814	0.21	-0.16	0.05	2	2	2	2
20060203254	2006	3254	2	Nankai District	1	Central urban	3	2002-06-10	3	3.83333	46	girl	2	19.9	105.4	2006-04-18	17.9131	0.92	1.68	1.66	2	1	2	1
20060203266	2006	3266	2	Nankai District	1	Central urban	1	2002-06-09	3	3.66667	44	boy	1	16.55	102.5	2006-03-06	15.7525	0.36	0.28	0.43	2	2	2	2
20060203276	2006	3276	2	Nankai District	1	Central urban	3	2002-06-08	3	3.83333	46	boy	1	20	110.7	2006-04-19	16.3205	2.07	0.73	1.74	2	2	2	2
20060203299	2006	3299	2	Nankai District	1	Central urban	1	2002-06-06	3	3.75	45	boy	1	14.45	97.5	2006-03-06	15.2005	-1.01	-0.15	-0.74	2	2	2	2
20060203300	2006	3300	2	Nankai District	1	Central urban	1	2002-06-06	3	3.75	45	girl	2	18	104	2006-03-06	16.642	0.73	0.93	1.06	2	2	2	2
20060203306	2006	3306	2	Nankai District	1	Central urban	3	2002-06-06	3	3.83333	46	boy	1	15.55	103.4	2006-04-18	14.5442	0.29	-0.68	-0.23	2	2	2	2
20060203307	2006	3307	2	Nankai District	1	Central urban	3	2002-06-06	3	3.83333	46	boy	1	20.6	107.2	2006-04-18	17.9258	1.22	1.84	1.96	2	1	2	1
20060203320	2006	3320	2	Nankai District	1	Central urban	2	2002-06-05	3	3.83333	46	girl	2	19.8	108.2	2006-04-05	16.9126	1.58	1.09	1.63	2	1	2	2
20060203325	2006	3325	2	Nankai District	1	Central urban	3	2002-06-05	3	3.83333	46	boy	1	15.15	98.7	2006-04-18	15.5517	-0.85	0.15	-0.44	2	2	2	2
20060203352	2006	3352	2	Nankai District	1	Central urban	2	2002-06-03	3	3.83333	46	boy	1	15.3	99.2	2006-04-05	15.5478	-0.73	0.14	-0.36	2	2	2	2
20060203367	2006	3367	2	Nankai District	1	Central urban	2	2002-06-02	3	3.83333	46	girl	2	16.2	101	2006-04-05	15.8808	-0.13	0.43	0.22	2	2	2	2
20060203386	2006	3386	2	Nankai District	1	Central urban	2	2002-06-01	3	3.83333	46	girl	2	19.3	106.4	2006-04-05	17.048	1.15	1.18	1.45	2	1	2	2
20060203399	2006	3399	2	Nankai District	1	Central urban	3	2002-05-31	3	3.83333	46	girl	2	16.2	103.5	2006-04-18	15.1229	0.47	-0.11	0.22	2	2	2	2
20060203410	2006	3410	2	Nankai District	1	Central urban	2	2002-05-30	3	3.83333	46	boy	1	21.8	108	2006-04-05	18.69	1.41	2.32	2.4	1	1	2	1
20060203417	2006	3417	2	Nankai District	1	Central urban	3	2002-05-30	3	3.83333	46	girl	2	17.5	102.3	2006-04-18	16.7219	0.18	0.98	0.77	2	2	2	2
20060203428	2006	3428	2	Nankai District	1	Central urban	1	2002-05-29	3	3.75	45	boy	1	17.7	103.1	2006-03-06	16.6516	0.36	0.96	0.87	2	2	2	2
20060203429	2006	3429	2	Nankai District	1	Central urban	1	2002-05-29	3	3.75	45	boy	1	17.95	105	2006-03-06	16.2812	0.83	0.69	0.98	2	2	2	2
20060203430	2006	3430	2	Nankai District	1	Central urban	2	2002-05-29	3	3.83333	46	girl	2	18.3	103.3	2006-04-05	17.1495	0.42	1.24	1.09	2	1	2	2
20060203511	2006	3511	2	Nankai District	1	Central urban	2	2002-05-21	3	3.83333	46	boy	1	15.45	96.5	2006-04-05	16.591	-1.38	0.93	-0.28	2	2	2	2
20060203519	2006	3519	2	Nankai District	1	Central urban	2	2002-05-20	3	3.83333	46	girl	2	18.8	103.6	2006-04-05	17.5161	0.49	1.46	1.27	2	1	2	1
20060203558	2006	3558	2	Nankai District	1	Central urban	2	2002-05-17	3	3.83333	46	boy	1	18.75	105.1	2006-04-05	16.9745	0.71	1.2	1.24	2	1	2	2
20060203570	2006	3570	2	Nankai District	1	Central urban	3	2002-05-16	3	3.91667	47	boy	1	19	106.3	2006-04-18	16.8146	0.85	1.09	1.25	2	1	2	2
20060203584	2006	3584	2	Nankai District	1	Central urban	3	2002-05-15	3	3.91667	47	boy	1	19	102.8	2006-04-18	17.9791	0.01	1.88	1.25	2	1	2	1
20060203597	2006	3597	2	Nankai District	1	Central urban	2	2002-05-14	3	3.83333	46	girl	2	15.5	98.3	2006-04-05	16.0407	-0.76	0.53	-0.1	2	2	2	2
20060203615	2006	3615	2	Nankai District	1	Central urban	1	2002-05-13	3	3.75	45	boy	1	17.3	107.1	2006-03-06	15.0823	1.34	-0.24	0.69	2	2	2	2
20060203637	2006	3637	2	Nankai District	1	Central urban	3	2002-05-11	3	3.91667	47	girl	2	13.1	99	2006-04-18	13.366	-0.74	-1.52	-1.45	2	2	2	2
20060203646	2006	3646	2	Nankai District	1	Central urban	2	2002-05-10	3	3.83333	46	boy	1	17.3	103.5	2006-04-05	16.1497	0.32	0.6	0.61	2	2	2	2
20060203662	2006	3662	2	Nankai District	1	Central urban	2	2002-05-09	3	3.83333	46	boy	1	18.9	104.4	2006-04-05	17.3405	0.54	1.45	1.3	2	1	2	2
20060203665	2006	3665	2	Nankai District	1	Central urban	3	2002-05-09	3	3.91667	47	girl	2	24.5	116.1	2006-04-18	18.1761	3.27	1.82	2.92	2	1	2	1
20060203681	2006	3681	2	Nankai District	1	Central urban	3	2002-05-08	3	3.91667	47	boy	1	15.05	98	2006-04-19	15.6706	-1.15	0.25	-0.57	2	2	2	2
20060203682	2006	3682	2	Nankai District	1	Central urban	3	2002-05-08	3	3.91667	47	girl	2	17.4	103.9	2006-04-18	16.1183	0.41	0.59	0.65	2	2	2	2
20060203696	2006	3696	2	Nankai District	1	Central urban	1	2002-05-07	3	3.75	45	girl	2	14.4	101.2	2006-03-06	14.0605	0.06	-0.95	-0.56	2	2	2	2
20060203697	2006	3697	2	Nankai District	1	Central urban	1	2002-05-07	3	3.75	45	boy	1	19.15	105.9	2006-03-06	17.0756	1.05	1.26	1.49	2	1	2	2
20060203698	2006	3698	2	Nankai District	1	Central urban	2	2002-05-07	3	3.83333	46	boy	1	19.3	102.4	2006-04-05	18.4059	0.05	2.14	1.46	1	1	2	1
20060203700	2006	3700	2	Nankai District	1	Central urban	3	2002-05-07	3	3.91667	47	girl	2	15.55	94.1	2006-04-18	17.5611	-1.88	1.48	-0.16	2	1	2	1
20060203726	2006	3726	2	Nankai District	1	Central urban	2	2002-05-05	3	3.91667	47	girl	2	19.8	108.4	2006-04-05	16.8503	1.47	1.05	1.54	2	1	2	2
20060203733	2006	3733	2	Nankai District	1	Central urban	1	2002-05-04	3	3.83333	46	boy	1	17	108.4	2006-03-06	14.4674	1.51	-0.74	0.47	2	2	2	2
20060203735	2006	3735	2	Nankai District	1	Central urban	3	2002-05-04	3	3.91667	47	girl	2	16.65	103.2	2006-04-18	15.6335	0.25	0.26	0.34	2	2	2	2
20060203736	2006	3736	2	Nankai District	1	Central urban	3	2002-05-04	3	3.91667	47	boy	1	19.1	106.1	2006-04-18	16.9669	0.8	1.2	1.29	2	1	2	2
20060203748	2006	3748	2	Nankai District	1	Central urban	2	2002-05-03	3	3.91667	47	girl	2	15.8	98.1	2006-04-05	16.418	-0.95	0.78	-0.04	2	2	2	2
20060203784	2006	3784	2	Nankai District	1	Central urban	2	2002-04-30	3	3.91667	47	boy	1	16.75	103.5	2006-04-05	15.6363	0.18	0.23	0.27	2	2	2	2
20060203830	2006	3830	2	Nankai District	1	Central urban	3	2002-04-27	3	3.91667	47	boy	1	16.3	106.9	2006-04-18	14.2637	0.99	-0.9	0.06	2	2	2	2
20060203841	2006	3841	2	Nankai District	1	Central urban	2	2002-04-26	3	3.91667	47	boy	1	17.1	108.5	2006-04-05	14.5257	1.38	-0.68	0.43	2	2	2	2
20060203854	2006	3854	2	Nankai District	1	Central urban	1	2002-04-25	3	3.83333	46	girl	2	15.3	99	2006-03-06	15.6107	-0.6	0.24	-0.19	2	2	2	2
20060203855	2006	3855	2	Nankai District	1	Central urban	2	2002-04-25	3	3.91667	47	boy	1	17.9	104.3	2006-04-05	16.4545	0.37	0.84	0.79	2	2	2	2
20060203890	2006	3890	2	Nankai District	1	Central urban	3	2002-04-22	3	3.91667	47	girl	2	17.2	104.1	2006-04-18	15.8718	0.46	0.42	0.57	2	2	2	2
20060203931	2006	3931	2	Nankai District	1	Central urban	1	2002-04-19	3	3.83333	46	girl	2	18.3	105.3	2006-03-06	16.5042	0.89	0.84	1.09	2	2	2	2
20060203943	2006	3943	2	Nankai District	1	Central urban	1	2002-04-18	3	3.83333	46	boy	1	20.6	106.5	2006-03-06	18.1622	1.05	1.99	1.96	2	1	2	1
20060203949	2006	3949	2	Nankai District	1	Central urban	3	2002-04-18	4	4	48	boy	1	16.8	108.9	2006-04-19	14.1662	1.33	-0.97	0.21	2	2	2	2
20060203950	2006	3950	2	Nankai District	1	Central urban	3	2002-04-18	4	4	48	girl	2	17.45	104.1	2006-04-19	16.1025	0.32	0.58	0.59	2	2	2	2
20060203961	2006	3961	2	Nankai District	1	Central urban	3	2002-04-17	4	4	48	girl	2	16.6	104.5	2006-04-18	15.2011	0.41	-0.04	0.23	2	2	2	2
20060203962	2006	3962	2	Nankai District	1	Central urban	3	2002-04-17	4	4	48	girl	2	19.4	104.2	2006-04-19	17.8676	0.34	1.65	1.31	2	1	2	1
20060203966	2006	3966	2	Nankai District	1	Central urban	1	2002-04-16	3	3.83333	46	boy	1	17	104.3	2006-03-06	15.6272	0.51	0.21	0.47	2	2	2	2
20060203986	2006	3986	2	Nankai District	1	Central urban	3	2002-04-15	4	4	48	girl	2	18.6	107.7	2006-04-18	16.0355	1.15	0.53	1.03	2	2	2	2
20060203995	2006	3995	2	Nankai District	1	Central urban	1	2002-04-14	3	3.83333	46	girl	2	19.3	107.7	2006-03-06	16.6389	1.46	0.92	1.45	2	2	2	2
20060204002	2006	4002	2	Nankai District	1	Central urban	2	2002-04-13	3	3.91667	47	boy	1	19.3	105.5	2006-04-05	17.3401	0.66	1.46	1.37	2	1	2	2
20060204006	2006	4006	2	Nankai District	1	Central urban	3	2002-04-13	4	4	48	girl	2	16.2	96.6	2006-04-18	17.3604	-1.42	1.36	0.06	2	1	2	1
20060204012	2006	4012	2	Nankai District	1	Central urban	2	2002-04-12	3	3.91667	47	girl	2	16.9	102.9	2006-04-05	15.9608	0.18	0.48	0.44	2	2	2	2
20060204013	2006	4013	2	Nankai District	1	Central urban	2	2002-04-12	3	3.91667	47	girl	2	18.45	108.6	2006-04-05	15.6436	1.51	0.27	1.06	2	2	2	2
20060204017	2006	4017	2	Nankai District	1	Central urban	3	2002-04-12	4	4	48	boy	1	19.4	105.3	2006-04-18	17.4963	0.47	1.56	1.33	2	1	2	2
20060204030	2006	4030	2	Nankai District	1	Central urban	2	2002-04-11	3	3.91667	47	boy	1	17	102.3	2006-04-05	16.2442	-0.11	0.68	0.39	2	2	2	2
20060204035	2006	4035	2	Nankai District	1	Central urban	3	2002-04-11	4	4	48	boy	1	15.2	99	2006-04-18	15.5086	-1.03	0.14	-0.57	2	2	2	2
20060204036	2006	4036	2	Nankai District	1	Central urban	3	2002-04-11	4	4	48	boy	1	19	106.1	2006-04-19	16.8781	0.66	1.15	1.17	2	1	2	2
20060204037	2006	4037	2	Nankai District	1	Central urban	3	2002-04-11	4	4	48	boy	1	22.1	105.7	2006-04-18	19.7807	0.57	2.95	2.32	1	1	1	1
20060204045	2006	4045	2	Nankai District	1	Central urban	2	2002-04-10	3	3.91667	47	girl	2	17.75	105.2	2006-04-05	16.0386	0.72	0.53	0.79	2	2	2	2
20060204050	2006	4050	2	Nankai District	1	Central urban	3	2002-04-10	4	4	48	boy	1	14.9	100.6	2006-04-18	14.7228	-0.65	-0.5	-0.73	2	2	2	2
20060204051	2006	4051	2	Nankai District	1	Central urban	3	2002-04-10	4	4	48	girl	2	19	105.4	2006-04-19	17.103	0.62	1.2	1.17	2	1	2	2
20060204065	2006	4065	2	Nankai District	1	Central urban	1	2002-04-09	3	3.83333	46	girl	2	15	101.4	2006-03-06	14.5887	-0.03	-0.51	-0.34	2	2	2	2
20060204066	2006	4066	2	Nankai District	1	Central urban	2	2002-04-09	3	3.91667	47	girl	2	16.75	99	2006-04-05	17.0901	-0.74	1.2	0.38	2	1	2	2
20060204082	2006	4082	2	Nankai District	1	Central urban	1	2002-04-08	3	3.83333	46	girl	2	18.5	102.9	2006-03-06	17.4719	0.32	1.43	1.16	2	1	2	1
20060204089	2006	4089	2	Nankai District	1	Central urban	3	2002-04-08	4	4	48	boy	1	16.2	99.2	2006-04-18	16.4623	-0.98	0.85	-0.07	2	2	2	2
20060204100	2006	4100	2	Nankai District	1	Central urban	3	2002-04-07	4	4	48	girl	2	14.7	100.2	2006-04-18	14.6414	-0.59	-0.46	-0.65	2	2	2	2
20060204122	2006	4122	2	Nankai District	1	Central urban	3	2002-04-05	4	4	48	boy	1	14.9	99.2	2006-04-18	15.1413	-0.98	-0.15	-0.73	2	2	2	2
20060204123	2006	4123	2	Nankai District	1	Central urban	3	2002-04-05	4	4	48	boy	1	18.3	110.9	2006-04-18	14.8795	1.81	-0.37	0.88	2	2	2	2
20060204130	2006	4130	2	Nankai District	1	Central urban	1	2002-04-04	3	3.91667	47	girl	2	16	101.6	2006-03-06	15.5	-0.13	0.17	0.05	2	2	2	2
20060204131	2006	4131	2	Nankai District	1	Central urban	1	2002-04-04	3	3.91667	47	boy	1	17.3	103	2006-03-06	16.3069	0.06	0.73	0.52	2	2	2	2
20060204134	2006	4134	2	Nankai District	1	Central urban	3	2002-04-04	4	4	48	boy	1	19.7	110.8	2006-04-18	16.0467	1.78	0.55	1.45	2	2	2	2
20060204145	2006	4145	2	Nankai District	1	Central urban	2	2002-04-03	4	4	48	girl	2	15.45	98.3	2006-04-05	15.989	-1.03	0.5	-0.29	2	2	2	2
20060204148	2006	4148	2	Nankai District	1	Central urban	3	2002-04-03	4	4	48	boy	1	21.45	106	2006-04-18	19.0904	0.64	2.56	2.1	1	1	2	1
20060204158	2006	4158	2	Nankai District	1	Central urban	2	2002-04-02	4	4	48	girl	2	14.9	101.7	2006-04-05	14.406	-0.24	-0.64	-0.55	2	2	2	2
20060204161	2006	4161	2	Nankai District	1	Central urban	3	2002-04-02	4	4	48	boy	1	17.4	101.1	2006-04-18	17.0234	-0.53	1.25	0.49	2	1	2	2
20060204174	2006	4174	2	Nankai District	1	Central urban	3	2002-04-01	4	4	48	boy	1	15.8	102.1	2006-04-18	15.1567	-0.29	-0.14	-0.27	2	2	2	2
20060204175	2006	4175	2	Nankai District	1	Central urban	3	2002-04-01	4	4	48	girl	2	19.3	106.8	2006-04-18	16.9206	0.94	1.09	1.28	2	1	2	2
20060204185	2006	4185	2	Nankai District	1	Central urban	2	2002-03-31	4	4	48	girl	2	18.7	106.4	2006-04-05	16.518	0.85	0.84	1.06	2	2	2	2
20060204190	2006	4190	2	Nankai District	1	Central urban	3	2002-03-31	4	4	48	girl	2	15.8	102.1	2006-04-18	15.1567	-0.15	-0.07	-0.12	2	2	2	2
20060204219	2006	4219	2	Nankai District	1	Central urban	1	2002-03-28	3	3.91667	47	boy	1	18.9	103.8	2006-03-06	17.5415	0.25	1.59	1.21	2	1	2	1
20060204234	2006	4234	2	Nankai District	1	Central urban	3	2002-03-27	4	4	48	girl	2	15.25	99.1	2006-04-18	15.5283	-0.84	0.19	-0.38	2	2	2	2
20060204235	2006	4235	2	Nankai District	1	Central urban	3	2002-03-27	4	4	48	girl	2	17.05	102.1	2006-04-18	16.3558	-0.15	0.74	0.42	2	2	2	2
20060204243	2006	4243	2	Nankai District	1	Central urban	1	2002-03-26	3	3.91667	47	girl	2	15	98.8	2006-03-06	15.3666	-0.78	0.07	-0.42	2	2	2	2
20060204244	2006	4244	2	Nankai District	1	Central urban	2	2002-03-26	4	4	48	girl	2	12.4	90.8	2006-04-05	15.0401	-2.77	-0.16	-1.95	2	2	2	2
20060204245	2006	4245	2	Nankai District	1	Central urban	2	2002-03-26	4	4	48	boy	1	18	103.5	2006-04-05	16.8032	0.04	1.09	0.75	2	1	2	2
20060204247	2006	4247	2	Nankai District	1	Central urban	3	2002-03-26	4	4	48	boy	1	18	104.4	2006-04-19	16.5147	0.26	0.89	0.75	2	2	2	2
20060204267	2006	4267	2	Nankai District	1	Central urban	1	2002-03-25	3	3.91667	47	boy	1	18.75	103.4	2006-03-06	17.5372	0.15	1.59	1.15	2	1	2	2
20060204275	2006	4275	2	Nankai District	1	Central urban	3	2002-03-25	4	4	48	boy	1	21.5	106.4	2006-04-18	18.9913	0.73	2.5	2.11	1	1	2	1
20060204287	2006	4287	2	Nankai District	1	Central urban	2	2002-03-23	4	4	48	boy	1	17.8	107.3	2006-04-05	15.4604	0.95	0.1	0.66	2	2	2	2
20060204291	2006	4291	2	Nankai District	1	Central urban	3	2002-03-23	4	4	48	boy	1	16.5	106.4	2006-04-18	14.5747	0.73	-0.62	0.07	2	2	2	2
20060204303	2006	4303	2	Nankai District	1	Central urban	3	2002-03-22	4	4	48	boy	1	23.5	115	2006-04-18	17.7694	2.78	1.74	2.79	2	1	2	1
20060204318	2006	4318	2	Nankai District	1	Central urban	1	2002-03-21	3	3.91667	47	boy	1	16.15	104	2006-03-06	14.9316	0.3	-0.34	-0.02	2	2	2	2
20060204319	2006	4319	2	Nankai District	1	Central urban	2	2002-03-21	4	4	48	boy	1	17.7	106.3	2006-04-05	15.6641	0.71	0.26	0.62	2	2	2	2
20060204323	2006	4323	2	Nankai District	1	Central urban	3	2002-03-21	4	4	48	boy	1	18	104.5	2006-04-18	16.4831	0.28	0.87	0.75	2	2	2	2
20060204336	2006	4336	2	Nankai District	1	Central urban	2	2002-03-20	4	4	48	girl	2	18.8	105.4	2006-04-05	16.923	0.62	1.1	1.1	2	1	2	2
20060204356	2006	4356	2	Nankai District	1	Central urban	2	2002-03-19	4	4	48	girl	2	18.35	106.6	2006-04-05	16.1481	0.9	0.61	0.93	2	2	2	2
20060204357	2006	4357	2	Nankai District	1	Central urban	2	2002-03-19	4	4	48	girl	2	18.9	105.4	2006-04-05	17.013	0.62	1.15	1.14	2	1	2	2
20060204390	2006	4390	2	Nankai District	1	Central urban	1	2002-03-17	3	3.91667	47	boy	1	15.85	106.6	2006-03-06	13.9481	0.92	-1.19	-0.16	2	2	2	2
20060204410	2006	4410	2	Nankai District	1	Central urban	3	2002-03-15	4	4.08333	49	boy	1	14.25	98.5	2006-04-18	14.6873	-1.27	-0.51	-1.16	2	2	2	2
20060204411	2006	4411	2	Nankai District	1	Central urban	3	2002-03-15	4	4.08333	49	girl	2	16.9	104.5	2006-04-18	15.4758	0.27	0.15	0.28	2	2	2	2
20060204431	2006	4431	2	Nankai District	1	Central urban	3	2002-03-14	4	4.08333	49	boy	1	18	105.8	2006-04-18	16.0806	0.45	0.58	0.67	2	2	2	2
20060204456	2006	4456	2	Nankai District	1	Central urban	2	2002-03-12	4	4	48	girl	2	14.8	95.6	2006-04-05	16.1937	-1.66	0.64	-0.6	2	2	2	2
20060204457	2006	4457	2	Nankai District	1	Central urban	2	2002-03-12	4	4	48	girl	2	15.85	102.7	2006-04-05	15.0276	-0.01	-0.17	-0.1	2	2	2	2
20060204460	2006	4460	2	Nankai District	1	Central urban	3	2002-03-12	4	4.08333	49	girl	2	25.65	114.1	2006-04-19	19.7023	2.48	2.58	3.03	1	1	1	1
20060204477	2006	4477	2	Nankai District	1	Central urban	1	2002-03-11	3	3.91667	47	girl	2	13.95	95.3	2006-03-06	15.3599	-1.6	0.07	-0.96	2	2	2	2
20060204484	2006	4484	2	Nankai District	1	Central urban	3	2002-03-11	4	4.08333	49	girl	2	17.2	107.1	2006-04-18	14.9951	0.87	-0.19	0.4	2	2	2	2
20060204513	2006	4513	2	Nankai District	1	Central urban	1	2002-03-08	3	3.91667	47	girl	2	18.8	102.4	2006-03-06	17.9291	0.06	1.69	1.18	2	1	2	1
20060204550	2006	4550	2	Nankai District	1	Central urban	3	2002-03-05	4	4.08333	49	girl	2	15.55	109.1	2006-04-18	13.0641	1.33	-1.76	-0.32	2	2	2	2
20060204567	2006	4567	2	Nankai District	1	Central urban	1	2002-03-03	4	4	48	girl	2	18.6	103.8	2006-03-06	17.2631	0.25	1.3	1.03	2	1	2	2
20060204578	2006	4578	2	Nankai District	1	Central urban	2	2002-03-02	4	4.08333	49	girl	2	16.7	102.5	2006-04-05	15.8953	-0.19	0.44	0.2	2	2	2	2
20060204590	2006	4590	2	Nankai District	1	Central urban	1	2002-03-01	4	4	48	girl	2	15.9	101.5	2006-03-06	15.4335	-0.29	0.12	-0.08	2	2	2	2
20060204594	2006	4594	2	Nankai District	1	Central urban	3	2002-03-01	4	4.08333	49	girl	2	17.8	104.5	2006-04-18	16.3	0.27	0.7	0.64	2	2	2	2
20060204595	2006	4595	2	Nankai District	1	Central urban	3	2002-03-01	4	4.08333	49	boy	1	18.5	110.1	2006-04-18	15.2615	1.47	-0.04	0.88	2	2	2	2
20060204607	2006	4607	2	Nankai District	1	Central urban	2	2002-02-28	4	4.08333	49	boy	1	19.4	111.6	2006-04-05	15.5766	1.82	0.2	1.25	2	2	2	2
20060204627	2006	4627	2	Nankai District	1	Central urban	1	2002-02-27	4	4	48	girl	2	17.45	105.1	2006-03-06	15.7976	0.55	0.37	0.59	2	2	2	2
20060204628	2006	4628	2	Nankai District	1	Central urban	1	2002-02-27	4	4	48	boy	1	17.85	103.9	2006-03-06	16.5351	0.14	0.9	0.69	2	2	2	2
20060204632	2006	4632	2	Nankai District	1	Central urban	3	2002-02-27	4	4.08333	49	girl	2	17.5	102.4	2006-04-18	16.6893	-0.21	0.95	0.52	2	2	2	2
20060204650	2006	4650	2	Nankai District	1	Central urban	1	2002-02-26	4	4	48	boy	1	19.35	105.1	2006-03-06	17.5176	0.42	1.58	1.31	2	1	2	2
20060204655	2006	4655	2	Nankai District	1	Central urban	3	2002-02-26	4	4.08333	49	girl	2	17.5	101.8	2006-04-18	16.8866	-0.35	1.07	0.52	2	1	2	2
20060204694	2006	4694	2	Nankai District	1	Central urban	1	2002-02-23	4	4	48	girl	2	17.6	105.5	2006-03-06	15.8128	0.64	0.38	0.65	2	2	2	2
20060204710	2006	4710	2	Nankai District	1	Central urban	3	2002-02-22	4	4.08333	49	girl	2	16.55	101	2006-04-18	16.2239	-0.53	0.66	0.13	2	2	2	2
20060204722	2006	4722	2	Nankai District	1	Central urban	2	2002-02-21	4	4.08333	49	girl	2	15.9	98	2006-04-05	16.5556	-1.22	0.87	-0.16	2	2	2	2
20060204723	2006	4723	2	Nankai District	1	Central urban	2	2002-02-21	4	4.08333	49	boy	1	17.85	106.3	2006-04-05	15.7969	0.57	0.37	0.6	2	2	2	2
20060204724	2006	4724	2	Nankai District	1	Central urban	2	2002-02-21	4	4.08333	49	girl	2	18.15	101.6	2006-04-05	17.5828	-0.39	1.48	0.78	2	1	2	1
20060204727	2006	4727	2	Nankai District	1	Central urban	3	2002-02-21	4	4.08333	49	girl	2	20.2	116.7	2006-04-19	14.8323	3.08	-0.31	1.5	2	2	2	2
20060204738	2006	4738	2	Nankai District	1	Central urban	1	2002-02-20	4	4	48	girl	2	18.5	104	2006-03-06	17.1043	0.29	1.2	0.99	2	1	2	2
20060204759	2006	4759	2	Nankai District	1	Central urban	1	2002-02-19	4	4	48	girl	2	16.9	100.7	2006-03-06	16.6659	-0.47	0.94	0.36	2	2	2	2
20060204766	2006	4766	2	Nankai District	1	Central urban	3	2002-02-19	4	4.08333	49	boy	1	20	109	2006-04-18	16.8336	1.21	1.12	1.48	2	1	2	2
20060204782	2006	4782	2	Nankai District	1	Central urban	1	2002-02-18	4	4	48	boy	1	15.9	98.6	2006-03-06	16.3547	-1.13	0.77	-0.22	2	2	2	2
20060204785	2006	4785	2	Nankai District	1	Central urban	3	2002-02-18	4	4.16667	50	boy	1	25.5	119.9	2006-04-18	17.7379	3.62	1.73	3.23	2	1	2	1
20060204800	2006	4800	2	Nankai District	1	Central urban	2	2002-02-17	4	4.08333	49	girl	2	17.8	102.1	2006-04-05	17.0753	-0.28	1.18	0.64	2	1	2	2
20060204804	2006	4804	2	Nankai District	1	Central urban	3	2002-02-17	4	4.16667	50	girl	2	16.55	101.7	2006-04-18	16.0013	-0.5	0.51	0.05	2	2	2	2
20060204821	2006	4821	2	Nankai District	1	Central urban	3	2002-02-16	4	4.16667	50	boy	1	17.3	103.8	2006-04-18	16.0565	-0.15	0.57	0.28	2	2	2	2
20060204835	2006	4835	2	Nankai District	1	Central urban	2	2002-02-15	4	4.08333	49	boy	1	16	102.1	2006-04-05	15.3486	-0.42	0.02	-0.25	2	2	2	2
20060204836	2006	4836	2	Nankai District	1	Central urban	2	2002-02-15	4	4.08333	49	girl	2	18	108.6	2006-04-05	15.262	1.22	0	0.72	2	2	2	2
20060204839	2006	4839	2	Nankai District	1	Central urban	3	2002-02-15	4	4.16667	50	boy	1	16	102.4	2006-04-18	15.2588	-0.48	-0.03	-0.32	2	2	2	2
20060204840	2006	4840	2	Nankai District	1	Central urban	3	2002-02-15	4	4.16667	50	boy	1	19.6	111.5	2006-04-18	15.7654	1.65	0.36	1.24	2	2	2	2
20060204841	2006	4841	2	Nankai District	1	Central urban	3	2002-02-15	4	4.16667	50	boy	1	20.7	110.8	2006-04-18	16.8613	1.49	1.14	1.65	2	1	2	2
20060204944	2006	4944	2	Nankai District	1	Central urban	3	2002-02-09	4	4.16667	50	boy	1	19	107	2006-04-18	16.5953	0.6	0.96	1	2	2	2	2
20060204950	2006	4950	2	Nankai District	1	Central urban	2	2002-02-08	4	4.08333	49	boy	1	16.8	101	2006-04-05	16.469	-0.68	0.86	0.13	2	2	2	2
20060204961	2006	4961	2	Nankai District	1	Central urban	1	2002-02-07	4	4	48	girl	2	17.1	101.3	2006-03-06	16.6639	-0.33	0.94	0.44	2	2	2	2
20060204962	2006	4962	2	Nankai District	1	Central urban	1	2002-02-07	4	4	48	boy	1	19.2	104.8	2006-03-06	17.4815	0.35	1.55	1.25	2	1	2	2
20060204963	2006	4963	2	Nankai District	1	Central urban	2	2002-02-07	4	4.08333	49	boy	1	20.95	113.1	2006-04-05	16.3779	2.18	0.8	1.83	2	2	2	2
20060204994	2006	4994	2	Nankai District	1	Central urban	1	2002-02-05	4	4.08333	49	boy	1	18.95	104.3	2006-03-06	17.4197	0.1	1.52	1.07	2	1	2	2
20060204995	2006	4995	2	Nankai District	1	Central urban	1	2002-02-05	4	4.08333	49	girl	2	19.3	105	2006-03-06	17.5057	0.39	1.43	1.2	2	1	2	1
20060205009	2006	5009	2	Nankai District	1	Central urban	1	2002-02-04	4	4.08333	49	girl	2	19.15	107.8	2006-03-06	16.479	1.03	0.82	1.14	2	2	2	2
20060205013	2006	5013	2	Nankai District	1	Central urban	3	2002-02-04	4	4.16667	50	girl	2	16.9	100.6	2006-04-18	16.699	-0.75	0.95	0.2	2	2	2	2
20060205067	2006	5067	2	Nankai District	1	Central urban	3	2002-01-31	4	4.16667	50	girl	2	17	104.3	2006-04-18	15.6272	0.09	0.26	0.24	2	2	2	2
20060205074	2006	5074	2	Nankai District	1	Central urban	1	2002-01-30	4	4.08333	49	boy	1	20.85	108.4	2006-03-06	17.7438	1.07	1.73	1.8	2	1	2	1
20060205098	2006	5098	2	Nankai District	1	Central urban	3	2002-01-29	4	4.16667	50	boy	1	18.6	107	2006-04-18	16.246	0.6	0.71	0.84	2	2	2	2
20060205099	2006	5099	2	Nankai District	1	Central urban	3	2002-01-29	4	4.16667	50	boy	1	20.05	112.2	2006-04-18	15.9268	1.82	0.48	1.41	2	2	2	2
20060205127	2006	5127	2	Nankai District	1	Central urban	2	2002-01-27	4	4.16667	50	girl	2	16.35	101.2	2006-04-05	15.9646	-0.62	0.49	-0.04	2	2	2	2
20060205131	2006	5131	2	Nankai District	1	Central urban	3	2002-01-27	4	4.16667	50	boy	1	17.5	102.2	2006-04-18	16.7547	-0.53	1.07	0.37	2	1	2	2
20060205157	2006	5157	2	Nankai District	1	Central urban	1	2002-01-25	4	4.08333	49	girl	2	16.3	105.3	2006-03-06	14.7005	0.46	-0.41	0.02	2	2	2	2
20060205158	2006	5158	2	Nankai District	1	Central urban	1	2002-01-25	4	4.08333	49	girl	2	18.05	108.8	2006-03-06	15.2482	1.26	-0.01	0.74	2	2	2	2
20060205161	2006	5161	2	Nankai District	1	Central urban	3	2002-01-25	4	4.16667	50	boy	1	15.1	98.8	2006-04-18	15.469	-1.32	0.13	-0.78	2	2	2	2
20060205186	2006	5186	2	Nankai District	1	Central urban	3	2002-01-23	4	4.16667	50	boy	1	18.2	109	2006-04-18	15.3186	1.07	0.01	0.67	2	2	2	2
20060205205	2006	5205	2	Nankai District	1	Central urban	1	2002-01-21	4	4.08333	49	boy	1	18.65	104.5	2006-03-06	17.0784	0.15	1.29	0.94	2	1	2	2
20060205206	2006	5206	2	Nankai District	1	Central urban	1	2002-01-21	4	4.08333	49	girl	2	19.95	98.7	2006-03-06	20.479	-1.06	2.94	1.42	1	1	1	1
20060205207	2006	5207	2	Nankai District	1	Central urban	2	2002-01-21	4	4.16667	50	boy	1	19	106	2006-04-05	16.9099	0.36	1.18	1	2	1	2	2
20060205247	2006	5247	2	Nankai District	1	Central urban	2	2002-01-18	4	4.16667	50	girl	2	16.1	107.1	2006-04-05	14.0361	0.73	-0.92	-0.15	2	2	2	2
20060205256	2006	5256	2	Nankai District	1	Central urban	3	2002-01-18	4	4.25	51	boy	1	21	112.3	2006-04-18	16.6517	1.7	1	1.68	2	2	2	2
20060205271	2006	5271	2	Nankai District	1	Central urban	1	2002-01-17	4	4.08333	49	girl	2	16.3	99.5	2006-03-06	16.4642	-0.88	0.81	0.02	2	2	2	2
20060205272	2006	5272	2	Nankai District	1	Central urban	1	2002-01-17	4	4.08333	49	girl	2	18.7	108.4	2006-03-06	15.9141	1.17	0.45	0.98	2	2	2	2
20060205282	2006	5282	2	Nankai District	1	Central urban	1	2002-01-16	4	4.08333	49	boy	1	14.45	98.2	2006-03-06	14.9846	-1.34	-0.27	-1.05	2	2	2	2
20060205283	2006	5283	2	Nankai District	1	Central urban	1	2002-01-16	4	4.08333	49	girl	2	16.6	106.9	2006-03-06	14.5262	0.83	-0.54	0.15	2	2	2	2
20060205284	2006	5284	2	Nankai District	1	Central urban	3	2002-01-16	4	4.25	51	girl	2	14.9	102.2	2006-04-18	14.2654	-0.51	-0.73	-0.78	2	2	2	2
20060205285	2006	5285	2	Nankai District	1	Central urban	3	2002-01-16	4	4.25	51	boy	1	16.3	101.6	2006-04-18	15.7907	-0.79	0.38	-0.25	2	2	2	2
20060205309	2006	5309	2	Nankai District	1	Central urban	3	2002-01-15	4	4.25	51	boy	1	16	101.3	2006-04-18	15.592	-0.86	0.23	-0.4	2	2	2	2
20060205310	2006	5310	2	Nankai District	1	Central urban	3	2002-01-15	4	4.25	51	girl	2	16.8	103.6	2006-04-18	15.6527	-0.2	0.28	0.08	2	2	2	2
20060205311	2006	5311	2	Nankai District	1	Central urban	3	2002-01-15	4	4.25	51	boy	1	19.4	106.1	2006-04-18	17.2334	0.26	1.4	1.08	2	1	2	2
20060205323	2006	5323	2	Nankai District	1	Central urban	2	2002-01-14	4	4.16667	50	boy	1	17.2	103.8	2006-04-05	15.9637	-0.15	0.5	0.24	2	2	2	2
20060205324	2006	5324	2	Nankai District	1	Central urban	3	2002-01-14	4	4.25	51	girl	2	17.5	100.1	2006-04-18	17.4651	-0.99	1.4	0.37	2	1	2	1
20060205325	2006	5325	2	Nankai District	1	Central urban	3	2002-01-14	4	4.25	51	girl	2	19.4	105.5	2006-04-18	17.43	0.23	1.38	1.07	2	1	2	1
20060205326	2006	5326	2	Nankai District	1	Central urban	3	2002-01-14	4	4.25	51	boy	1	20.1	110.6	2006-04-18	16.4318	1.3	0.85	1.35	2	2	2	2
20060205365	2006	5365	2	Nankai District	1	Central urban	2	2002-01-11	4	4.16667	50	boy	1	28.6	108	2006-04-05	24.5199	0.83	5.68	4.23	1	1	1	1
20060205382	2006	5382	2	Nankai District	1	Central urban	2	2002-01-10	4	4.16667	50	boy	1	16.5	101.4	2006-04-05	16.0475	-0.71	0.57	-0.09	2	2	2	2
20060205383	2006	5383	2	Nankai District	1	Central urban	2	2002-01-10	4	4.16667	50	girl	2	17.5	104.3	2006-04-05	16.0868	0.09	0.56	0.44	2	2	2	2
20060205387	2006	5387	2	Nankai District	1	Central urban	3	2002-01-10	4	4.25	51	boy	1	20.8	112.1	2006-04-18	16.5521	1.65	0.94	1.61	2	2	2	2
20060205401	2006	5401	2	Nankai District	1	Central urban	1	2002-01-09	4	4.08333	49	boy	1	17.2	107.1	2006-03-06	14.9951	0.76	-0.26	0.32	2	2	2	2
20060205419	2006	5419	2	Nankai District	1	Central urban	1	2002-01-08	4	4.08333	49	boy	1	19.85	108.5	2006-03-06	16.8617	1.09	1.14	1.42	2	1	2	2
20060205420	2006	5420	2	Nankai District	1	Central urban	2	2002-01-08	4	4.16667	50	girl	2	16.7	104.4	2006-04-05	15.322	0.11	0.05	0.11	2	2	2	2
20060205434	2006	5434	2	Nankai District	1	Central urban	2	2002-01-07	4	4.16667	50	girl	2	21	104.3	2006-04-05	19.3041	0.09	2.37	1.67	1	1	1	1
20060205463	2006	5463	2	Nankai District	1	Central urban	3	2002-01-05	4	4.25	51	girl	2	18	105.3	2006-04-18	16.2336	0.19	0.66	0.56	2	2	2	2
20060205474	2006	5474	2	Nankai District	1	Central urban	1	2002-01-04	4	4.16667	50	boy	1	15.85	100.6	2006-03-06	15.6615	-0.9	0.28	-0.4	2	2	2	2
20060205493	2006	5493	2	Nankai District	1	Central urban	3	2002-01-03	4	4.25	51	girl	2	14.8	102.1	2006-04-18	14.1974	-0.54	-0.78	-0.83	2	2	2	2
20060205544	2006	5544	2	Nankai District	1	Central urban	1	2001-12-29	4	4.16667	50	girl	2	19.4	107.1	2006-03-06	16.9131	0.73	1.08	1.15	2	1	2	2
20060205545	2006	5545	2	Nankai District	1	Central urban	2	2001-12-29	4	4.25	51	boy	1	20.5	110.1	2006-04-05	16.9114	1.19	1.18	1.5	2	1	2	2
20060205558	2006	5558	2	Nankai District	1	Central urban	1	2001-12-28	4	4.16667	50	boy	1	20.95	107.8	2006-03-06	18.028	0.79	1.91	1.74	2	1	2	1
20060205559	2006	5559	2	Nankai District	1	Central urban	2	2001-12-28	4	4.25	51	girl	2	14.5	100.9	2006-04-05	14.2425	-0.81	-0.75	-0.98	2	2	2	2
20060205563	2006	5563	2	Nankai District	1	Central urban	3	2001-12-28	4	4.25	51	boy	1	18.1	101.3	2006-04-19	17.6384	-0.86	1.66	0.55	2	1	2	1
20060205580	2006	5580	2	Nankai District	1	Central urban	3	2001-12-27	4	4.25	51	boy	1	19	107.7	2006-04-18	16.3803	0.63	0.81	0.92	2	2	2	2
20060205589	2006	5589	2	Nankai District	1	Central urban	2	2001-12-26	4	4.25	51	girl	2	19.1	107	2006-04-05	16.6827	0.57	0.94	0.96	2	2	2	2
20060205601	2006	5601	2	Nankai District	1	Central urban	1	2001-12-25	4	4.16667	50	boy	1	18.6	104.8	2006-03-06	16.9352	0.08	1.2	0.84	2	1	2	2
20060205604	2006	5604	2	Nankai District	1	Central urban	3	2001-12-25	4	4.25	51	girl	2	15.9	103	2006-04-18	14.9873	-0.33	-0.19	-0.31	2	2	2	2
20060205605	2006	5605	2	Nankai District	1	Central urban	3	2001-12-25	4	4.25	51	boy	1	17.3	103.9	2006-04-18	16.0256	-0.26	0.56	0.21	2	2	2	2
20060205606	2006	5606	2	Nankai District	1	Central urban	3	2001-12-25	4	4.25	51	boy	1	19.8	112.3	2006-04-18	15.7002	1.7	0.32	1.24	2	2	2	2
20060205620	2006	5620	2	Nankai District	1	Central urban	2	2001-12-24	4	4.25	51	boy	1	18.25	107.9	2006-04-05	15.6754	0.67	0.3	0.62	2	2	2	2
20060205652	2006	5652	2	Nankai District	1	Central urban	2	2001-12-21	4	4.25	51	boy	1	20.4	107.6	2006-04-05	17.62	0.6	1.65	1.46	2	1	2	1
20060205661	2006	5661	2	Nankai District	1	Central urban	1	2001-12-20	4	4.16667	50	girl	2	19.45	104.3	2006-03-06	17.8793	0.09	1.64	1.17	2	1	2	1
20060205662	2006	5662	2	Nankai District	1	Central urban	2	2001-12-20	4	4.25	51	boy	1	19.85	102.9	2006-04-05	18.7469	-0.49	2.34	1.26	1	1	2	1
20060205672	2006	5672	2	Nankai District	1	Central urban	2	2001-12-19	4	4.25	51	boy	1	17.7	101.5	2006-04-05	17.1807	-0.81	1.36	0.38	2	1	2	2
20060205690	2006	5690	2	Nankai District	1	Central urban	2	2001-12-18	4	4.25	51	girl	2	14.9	103.2	2006-04-05	13.9903	-0.29	-0.95	-0.78	2	2	2	2
20060205691	2006	5691	2	Nankai District	1	Central urban	2	2001-12-18	4	4.25	51	girl	2	17.9	104.3	2006-04-05	16.4545	-0.04	0.8	0.52	2	2	2	2
20060205714	2006	5714	2	Nankai District	1	Central urban	1	2001-12-17	4	4.16667	50	boy	1	15.8	106	2006-03-06	14.0619	0.36	-1.04	-0.42	2	2	2	2
20060205716	2006	5716	2	Nankai District	1	Central urban	3	2001-12-17	4	4.33333	52	girl	2	14.6	99.5	2006-04-18	14.7471	-1.24	-0.36	-1.01	2	2	2	2
20060205737	2006	5737	2	Nankai District	1	Central urban	1	2001-12-15	4	4.16667	50	boy	1	17.15	98.2	2006-03-06	17.7845	-1.46	1.76	0.21	2	1	2	1
20060205744	2006	5744	2	Nankai District	1	Central urban	3	2001-12-15	4	4.33333	52	boy	1	18	107.1	2006-04-18	15.6926	0.35	0.32	0.43	2	2	2	2
20060205755	2006	5755	2	Nankai District	1	Central urban	1	2001-12-14	4	4.16667	50	girl	2	15.95	101.5	2006-03-06	15.4821	-0.55	0.16	-0.21	2	2	2	2
20060205756	2006	5756	2	Nankai District	1	Central urban	1	2001-12-14	4	4.16667	50	girl	2	17.3	103.5	2006-03-06	16.1497	-0.09	0.61	0.36	2	2	2	2
20060205767	2006	5767	2	Nankai District	1	Central urban	3	2001-12-13	4	4.33333	52	girl	2	18.5	106.4	2006-04-18	16.3414	0.3	0.72	0.67	2	2	2	2
20060205793	2006	5793	2	Nankai District	1	Central urban	1	2001-12-11	4	4.16667	50	boy	1	17.3	107.6	2006-03-06	14.9424	0.74	-0.29	0.28	2	2	2	2
20060205794	2006	5794	2	Nankai District	1	Central urban	2	2001-12-11	4	4.25	51	boy	1	16	102.1	2006-04-05	15.3486	-0.67	0.05	-0.4	2	2	2	2
20060205813	2006	5813	2	Nankai District	1	Central urban	2	2001-12-10	4	4.25	51	boy	1	18.85	107.5	2006-04-05	16.3115	0.58	0.77	0.86	2	2	2	2
20060205864	2006	5864	2	Nankai District	1	Central urban	1	2001-12-06	4	4.25	51	boy	1	15.2	103.3	2006-03-06	14.2444	-0.39	-0.86	-0.8	2	2	2	2
20060205957	2006	5957	2	Nankai District	1	Central urban	1	2001-11-29	4	4.25	51	girl	2	15	100	2006-03-06	15	-1.01	-0.18	-0.73	2	2	2	2
20060205958	2006	5958	2	Nankai District	1	Central urban	1	2001-11-29	4	4.25	51	girl	2	19.8	107.6	2006-03-06	17.1018	0.71	1.19	1.21	2	1	2	2
20060205962	2006	5962	2	Nankai District	1	Central urban	3	2001-11-29	4	4.33333	52	boy	1	16	102.8	2006-04-18	15.1403	-0.64	-0.11	-0.47	2	2	2	2
20060205967	2006	5967	2	Nankai District	1	Central urban	3	2001-11-28	4	4.33333	52	girl	2	18.4	106.8	2006-04-18	16.1315	0.39	0.59	0.63	2	2	2	2
20060205983	2006	5983	2	Nankai District	1	Central urban	3	2001-11-27	4	4.33333	52	girl	2	15.55	102.4	2006-04-18	14.8296	-0.59	-0.3	-0.55	2	2	2	2
20060206015	2006	6015	2	Nankai District	1	Central urban	3	2001-11-25	4	4.33333	52	girl	2	15.55	101.9	2006-04-18	14.9755	-0.71	-0.19	-0.55	2	2	2	2
20060206026	2006	6026	2	Nankai District	1	Central urban	3	2001-11-24	4	4.33333	52	girl	2	16.5	105.2	2006-04-18	14.9091	0.03	-0.24	-0.13	2	2	2	2
20060206033	2006	6033	2	Nankai District	1	Central urban	2	2001-11-23	4	4.33333	52	boy	1	19.85	108.5	2006-04-05	16.8617	0.68	1.15	1.17	2	1	2	2
20060206044	2006	6044	2	Nankai District	1	Central urban	2	2001-11-22	4	4.33333	52	boy	1	17.45	107.1	2006-04-05	15.2131	0.35	-0.05	0.19	2	2	2	2
20060206048	2006	6048	2	Nankai District	1	Central urban	3	2001-11-22	4	4.33333	52	girl	2	18	107.6	2006-04-18	15.547	0.57	0.2	0.48	2	2	2	2
20060206060	2006	6060	2	Nankai District	1	Central urban	2	2001-11-21	4	4.33333	52	girl	2	17.4	113	2006-04-05	13.6268	1.78	-1.24	0.25	2	2	2	2
20060206064	2006	6064	2	Nankai District	1	Central urban	3	2001-11-21	4	4.33333	52	boy	1	16.6	102.6	2006-04-18	15.7693	-0.68	0.38	-0.19	2	2	2	2
20060206072	2006	6072	2	Nankai District	1	Central urban	2	2001-11-20	4	4.33333	52	girl	2	18.75	108.7	2006-04-05	15.8687	0.82	0.42	0.76	2	2	2	2
20060206077	2006	6077	2	Nankai District	1	Central urban	3	2001-11-20	4	4.33333	52	boy	1	16.3	104.3	2006-04-18	14.9837	-0.29	-0.23	-0.33	2	2	2	2
20060206088	2006	6088	2	Nankai District	1	Central urban	2	2001-11-19	4	4.33333	52	boy	1	15.9	108.1	2006-04-05	13.6065	0.58	-1.42	-0.52	2	2	2	2
20060206107	2006	6107	2	Nankai District	1	Central urban	2	2001-11-18	4	4.33333	52	girl	2	14.9	100.9	2006-04-05	14.6354	-0.93	-0.44	-0.86	2	2	2	2
20060206119	2006	6119	2	Nankai District	1	Central urban	1	2001-11-17	4	4.25	51	girl	2	17.25	101	2006-03-06	16.9101	-0.79	1.07	0.27	2	1	2	2
20060206138	2006	6138	2	Nankai District	1	Central urban	1	2001-11-16	4	4.25	51	girl	2	19.6	109.1	2006-03-06	16.4667	1.05	0.8	1.14	2	2	2	2
20060206145	2006	6145	2	Nankai District	1	Central urban	3	2001-11-16	4	4.41667	53	girl	2	19.5	109.2	2006-04-18	16.3527	0.8	0.72	0.95	2	2	2	2
20060206171	2006	6171	2	Nankai District	1	Central urban	1	2001-11-14	4	4.25	51	boy	1	16.95	102.8	2006-03-06	16.0392	-0.51	0.57	0.05	2	2	2	2
20060206186	2006	6186	2	Nankai District	1	Central urban	2	2001-11-13	4	4.33333	52	girl	2	16.9	104.1	2006-04-05	15.595	-0.21	0.24	0.04	2	2	2	2
20060206206	2006	6206	2	Nankai District	1	Central urban	3	2001-11-12	4	4.41667	53	boy	1	24.2	112.7	2006-04-18	19.0532	1.51	2.5	2.57	1	1	2	1
20060206219	2006	6219	2	Nankai District	1	Central urban	1	2001-11-10	4	4.25	51	boy	1	18.75	101.5	2006-03-06	18.1999	-0.81	2.01	0.82	1	1	2	1
20060206220	2006	6220	2	Nankai District	1	Central urban	1	2001-11-10	4	4.25	51	boy	1	22.9	112.8	2006-03-06	17.9977	1.81	1.89	2.33	2	1	2	1
20060206246	2006	6246	2	Nankai District	1	Central urban	1	2001-11-08	4	4.25	51	girl	2	18.7	110.1	2006-03-06	15.4265	1.27	0.12	0.82	2	2	2	2
20060206247	2006	6247	2	Nankai District	1	Central urban	2	2001-11-08	4	4.33333	52	boy	1	20.65	113	2006-04-05	16.172	1.71	0.67	1.47	2	2	2	2
20060206286	2006	6286	2	Nankai District	1	Central urban	3	2001-11-06	4	4.41667	53	girl	2	18.1	110.2	2006-04-18	14.9044	1.02	-0.24	0.44	2	2	2	2
20060206287	2006	6287	2	Nankai District	1	Central urban	3	2001-11-06	4	4.41667	53	girl	2	18.8	108.8	2006-04-18	15.8818	0.71	0.42	0.7	2	2	2	2
20060206298	2006	6298	2	Nankai District	1	Central urban	2	2001-11-05	4	4.41667	53	boy	1	16.1	100.1	2006-04-05	16.0678	-1.37	0.6	-0.5	2	2	2	2
20060206302	2006	6302	2	Nankai District	1	Central urban	3	2001-11-05	4	4.41667	53	boy	1	21.25	111	2006-04-18	17.247	1.12	1.41	1.61	2	1	2	2
20060206336	2006	6336	2	Nankai District	1	Central urban	2	2001-11-02	4	4.41667	53	girl	2	19.3	109.4	2006-04-05	16.1259	0.84	0.58	0.88	2	2	2	2
20060206337	2006	6337	2	Nankai District	1	Central urban	2	2001-11-02	4	4.41667	53	boy	1	21.7	113.2	2006-04-05	16.9343	1.62	1.2	1.76	2	1	2	2
20060206349	2006	6349	2	Nankai District	1	Central urban	2	2001-11-01	4	4.41667	53	girl	2	15.1	100.2	2006-04-05	15.0398	-1.2	-0.15	-0.84	2	2	2	2
20060206367	2006	6367	2	Nankai District	1	Central urban	2	2001-10-31	4	4.41667	53	girl	2	17	102.8	2006-04-05	16.0865	-0.63	0.56	0.01	2	2	2	2
20060206370	2006	6370	2	Nankai District	1	Central urban	3	2001-10-31	4	4.41667	53	boy	1	16	108.8	2006-04-18	13.5164	0.61	-1.49	-0.55	2	2	2	2
20060206414	2006	6414	2	Nankai District	1	Central urban	2	2001-10-28	4	4.41667	53	girl	2	16	101.7	2006-04-05	15.4696	-0.87	0.15	-0.42	2	2	2	2
20060206417	2006	6417	2	Nankai District	1	Central urban	3	2001-10-28	4	4.41667	53	boy	1	18	106.5	2006-04-18	15.8699	0.09	0.46	0.36	2	2	2	2
20060206442	2006	6442	2	Nankai District	1	Central urban	3	2001-10-26	4	4.41667	53	boy	1	16.8	104.3	2006-04-19	15.4433	-0.41	0.14	-0.17	2	2	2	2
20060206478	2006	6478	2	Nankai District	1	Central urban	2	2001-10-24	4	4.41667	53	boy	1	22.7	109.8	2006-04-05	18.8287	0.84	2.37	2.09	1	1	2	1
20060206479	2006	6479	2	Nankai District	1	Central urban	2	2001-10-24	4	4.41667	53	boy	1	22.9	111.4	2006-04-05	18.4529	1.21	2.16	2.16	1	1	2	1
20060206482	2006	6482	2	Nankai District	1	Central urban	3	2001-10-24	4	4.41667	53	boy	1	20.4	110.8	2006-04-18	16.6169	1.07	0.99	1.3	2	2	2	2
20060206506	2006	6506	2	Nankai District	1	Central urban	2	2001-10-22	4	4.41667	53	girl	2	20.2	112.6	2006-04-05	15.9322	1.55	0.46	1.18	2	2	2	2
20060206511	2006	6511	2	Nankai District	1	Central urban	3	2001-10-22	4	4.41667	53	boy	1	19	106.5	2006-04-18	16.7515	0.09	1.08	0.77	2	1	2	2
20060206552	2006	6552	2	Nankai District	1	Central urban	2	2001-10-19	4	4.41667	53	girl	2	17.85	109.3	2006-04-05	14.9416	0.82	-0.22	0.35	2	2	2	2
20060206553	2006	6553	2	Nankai District	1	Central urban	2	2001-10-19	4	4.41667	53	girl	2	19.4	106.6	2006-04-05	17.0721	0.22	1.16	0.91	2	1	2	2
20060206572	2006	6572	2	Nankai District	1	Central urban	1	2001-10-18	4	4.33333	52	boy	1	16.75	105.1	2006-03-06	15.1638	-0.11	-0.09	-0.12	2	2	2	2
20060206591	2006	6591	2	Nankai District	1	Central urban	3	2001-10-17	4	4.5	54	boy	1	18	110.5	2006-04-18	14.7417	0.87	-0.41	0.28	2	2	2	2
20060206592	2006	6592	2	Nankai District	1	Central urban	3	2001-10-17	4	4.5	54	boy	1	18	110.5	2006-04-18	14.7417	0.87	-0.41	0.28	2	2	2	2
20060206640	2006	6640	2	Nankai District	1	Central urban	3	2001-10-14	4	4.5	54	boy	1	16.95	108	2006-04-18	14.5319	0.3	-0.58	-0.18	2	2	2	2
20060206648	2006	6648	2	Nankai District	1	Central urban	2	2001-10-13	4	4.41667	53	boy	1	16.45	104.7	2006-04-05	15.0063	-0.32	-0.2	-0.33	2	2	2	2
20060206649	2006	6649	2	Nankai District	1	Central urban	2	2001-10-13	4	4.41667	53	boy	1	21.7	114.3	2006-04-05	16.6099	1.87	0.98	1.76	2	2	2	2
20060206670	2006	6670	2	Nankai District	1	Central urban	2	2001-10-11	4	4.41667	53	boy	1	20.1	109	2006-04-05	16.9178	0.66	1.19	1.19	2	1	2	2
20060206673	2006	6673	2	Nankai District	1	Central urban	3	2001-10-11	4	4.5	54	boy	1	19	112.1	2006-04-18	15.1197	1.23	-0.1	0.69	2	2	2	2
20060206682	2006	6682	2	Nankai District	1	Central urban	2	2001-10-10	4	4.41667	53	boy	1	20.7	110.7	2006-04-05	16.8918	1.05	1.18	1.41	2	1	2	2
20060206683	2006	6683	2	Nankai District	1	Central urban	3	2001-10-10	4	4.5	54	boy	1	19.5	111.2	2006-04-18	15.7698	1.03	0.39	0.88	2	2	2	2
20060206700	2006	6700	2	Nankai District	1	Central urban	1	2001-10-09	4	4.33333	52	boy	1	19.05	109.4	2006-03-06	15.917	0.88	0.49	0.86	2	2	2	2
20060206703	2006	6703	2	Nankai District	1	Central urban	3	2001-10-09	4	4.5	54	girl	2	17.6	105.5	2006-04-18	15.8128	-0.15	0.38	0.18	2	2	2	2
20060206725	2006	6725	2	Nankai District	1	Central urban	2	2001-10-07	4	4.41667	53	girl	2	19.55	108.4	2006-04-05	16.6375	0.62	0.9	0.97	2	2	2	2
20060206727	2006	6727	2	Nankai District	1	Central urban	3	2001-10-07	4	4.5	54	boy	1	18.1	103.5	2006-04-18	16.8965	-0.72	1.18	0.32	2	1	2	2
20060206740	2006	6740	2	Nankai District	1	Central urban	2	2001-10-06	4	4.41667	53	girl	2	17.35	105.7	2006-04-05	15.5292	0.02	0.19	0.15	2	2	2	2
20060206758	2006	6758	2	Nankai District	1	Central urban	3	2001-10-05	4	4.5	54	boy	1	16.6	104.7	2006-04-18	15.1431	-0.45	-0.08	-0.34	2	2	2	2
20060206759	2006	6759	2	Nankai District	1	Central urban	3	2001-10-05	4	4.5	54	boy	1	17.8	105.9	2006-04-18	15.8719	-0.18	0.47	0.2	2	2	2	2
20060206771	2006	6771	2	Nankai District	1	Central urban	2	2001-10-04	4	4.5	54	boy	1	19.7	106.4	2006-04-05	17.4014	-0.06	1.51	0.96	2	1	2	2
20060206788	2006	6788	2	Nankai District	1	Central urban	1	2001-10-03	4	4.41667	53	girl	2	17.9	106.1	2006-03-06	15.9009	0.11	0.44	0.37	2	2	2	2
20060206799	2006	6799	2	Nankai District	1	Central urban	2	2001-10-02	4	4.5	54	boy	1	15.5	104.2	2006-04-05	14.2757	-0.56	-0.79	-0.86	2	2	2	2
20060206800	2006	6800	2	Nankai District	1	Central urban	2	2001-10-02	4	4.5	54	boy	1	26.8	120	2006-04-05	18.6111	3.02	2.24	3.24	1	1	2	1
20060206807	2006	6807	2	Nankai District	1	Central urban	3	2001-10-02	4	4.5	54	girl	2	19.7	107.6	2006-04-18	17.0154	0.31	1.11	0.94	2	1	2	2
20060206822	2006	6822	2	Nankai District	1	Central urban	3	2001-10-01	4	4.5	54	girl	2	21.35	113.7	2006-04-19	16.5149	1.66	0.82	1.47	2	2	2	2
20060206835	2006	6835	2	Nankai District	1	Central urban	1	2001-09-30	4	4.41667	53	girl	2	17.4	106.6	2006-03-06	15.3121	0.22	0.04	0.17	2	2	2	2
20060206836	2006	6836	2	Nankai District	1	Central urban	2	2001-09-30	4	4.5	54	girl	2	18.2	104.6	2006-04-05	16.6344	-0.35	0.89	0.41	2	2	2	2
20060206840	2006	6840	2	Nankai District	1	Central urban	3	2001-09-30	4	4.5	54	girl	2	18.3	106.5	2006-04-18	16.1344	0.07	0.58	0.44	2	2	2	2
20060206848	2006	6848	2	Nankai District	1	Central urban	1	2001-09-29	4	4.41667	53	girl	2	18.4	105.2	2006-03-06	16.6259	-0.09	0.89	0.56	2	2	2	2
20060206865	2006	6865	2	Nankai District	1	Central urban	3	2001-09-28	4	4.5	54	boy	1	16	109	2006-04-18	13.4669	0.53	-1.52	-0.62	2	2	2	2
20060206901	2006	6901	2	Nankai District	1	Central urban	3	2001-09-26	4	4.5	54	girl	2	17.7	105.9	2006-04-18	15.7827	-0.06	0.36	0.22	2	2	2	2
20060206902	2006	6902	2	Nankai District	1	Central urban	3	2001-09-26	4	4.5	54	boy	1	24.7	111.5	2006-04-18	19.8677	1.09	2.93	2.63	1	1	1	1
20060206920	2006	6920	2	Nankai District	1	Central urban	1	2001-09-25	4	4.41667	53	boy	1	19.05	108.2	2006-03-06	16.272	0.48	0.75	0.79	2	2	2	2
20060206921	2006	6921	2	Nankai District	1	Central urban	2	2001-09-25	4	4.5	54	girl	2	16.85	106.1	2006-04-05	14.9682	-0.02	-0.2	-0.13	2	2	2	2
20060206922	2006	6922	2	Nankai District	1	Central urban	2	2001-09-25	4	4.5	54	boy	1	23.15	114.4	2006-04-05	17.6888	1.75	1.69	2.16	2	1	2	1
20060206942	2006	6942	2	Nankai District	1	Central urban	1	2001-09-24	4	4.41667	53	girl	2	18.25	108	2006-03-07	15.6464	0.53	0.27	0.5	2	2	2	2
20060206944	2006	6944	2	Nankai District	1	Central urban	3	2001-09-24	4	4.5	54	girl	2	19.1	108.5	2006-04-19	16.2246	0.51	0.64	0.73	2	2	2	2
20060206958	2006	6958	2	Nankai District	1	Central urban	1	2001-09-23	4	4.41667	53	girl	2	19.3	106.9	2006-03-06	16.8889	0.29	1.05	0.88	2	1	2	2
20060207009	2006	7009	2	Nankai District	1	Central urban	3	2001-09-20	4	4.5	54	girl	2	16	103	2006-04-18	15.0815	-0.7	-0.12	-0.49	2	2	2	2
20060207010	2006	7010	2	Nankai District	1	Central urban	3	2001-09-20	4	4.5	54	girl	2	20.2	111.9	2006-04-18	16.1321	1.26	0.58	1.1	2	2	2	2
20060207011	2006	7011	2	Nankai District	1	Central urban	3	2001-09-20	4	4.5	54	girl	2	21.3	108.9	2006-04-18	17.9607	0.6	1.64	1.45	2	1	2	1
20060207021	2006	7021	2	Nankai District	1	Central urban	2	2001-09-19	4	4.5	54	girl	2	15.8	105.3	2006-04-05	14.2495	-0.19	-0.73	-0.58	2	2	2	2
20060207024	2006	7024	2	Nankai District	1	Central urban	3	2001-09-19	4	4.5	54	boy	1	18	102.7	2006-04-18	17.066	-0.9	1.29	0.28	2	1	2	2
20060207043	2006	7043	2	Nankai District	1	Central urban	1	2001-09-17	4	4.41667	53	boy	1	21.15	111.2	2006-03-06	17.1041	1.16	1.32	1.57	2	1	2	2
20060207059	2006	7059	2	Nankai District	1	Central urban	3	2001-09-16	4	4.58333	55	boy	1	16.95	102.4	2006-04-18	16.1648	-1.08	0.68	-0.25	2	2	2	2
20060207060	2006	7060	2	Nankai District	1	Central urban	3	2001-09-16	4	4.58333	55	girl	2	17.1	106.5	2006-04-18	15.0764	-0.05	-0.12	-0.09	2	2	2	2
20060207102	2006	7102	2	Nankai District	1	Central urban	3	2001-09-13	4	4.58333	55	boy	1	15.1	100.5	2006-04-18	14.9501	-1.51	-0.23	-1.13	2	2	2	2
20060207125	2006	7125	2	Nankai District	1	Central urban	1	2001-09-11	4	4.41667	53	boy	1	20.2	114.1	2006-03-06	15.516	1.82	0.19	1.23	2	2	2	2
20060207167	2006	7167	2	Nankai District	1	Central urban	3	2001-09-09	4	4.58333	55	boy	1	25.6	119.9	2006-04-18	17.8074	2.85	1.76	2.81	2	1	2	1
20060207171	2006	7171	2	Nankai District	1	Central urban	1	2001-09-08	4	4.41667	53	girl	2	16.1	104.3	2006-03-06	14.7998	-0.29	-0.32	-0.37	2	2	2	2
20060207183	2006	7183	2	Nankai District	1	Central urban	1	2001-09-07	4	4.41667	53	boy	1	16.7	102.6	2006-03-06	15.8643	-0.8	0.45	-0.22	2	2	2	2
20060207188	2006	7188	2	Nankai District	1	Central urban	3	2001-09-07	4	4.58333	55	boy	1	16.15	108.5	2006-04-18	13.7187	0.29	-1.27	-0.62	2	2	2	2
20060207189	2006	7189	2	Nankai District	1	Central urban	3	2001-09-07	4	4.58333	55	boy	1	18.3	112.5	2006-04-18	14.4593	1.19	-0.63	0.33	2	2	2	2
20060207190	2006	7190	2	Nankai District	1	Central urban	3	2001-09-07	4	4.58333	55	boy	1	20.4	112.8	2006-04-19	16.0329	1.25	0.59	1.15	2	2	2	2
20060207204	2006	7204	2	Nankai District	1	Central urban	1	2001-09-06	4	4.5	54	boy	1	18.25	106.1	2006-03-06	16.2118	-0.13	0.71	0.38	2	2	2	2
20060207205	2006	7205	2	Nankai District	1	Central urban	1	2001-09-06	4	4.5	54	boy	1	22.35	113.9	2006-03-06	17.2278	1.64	1.4	1.9	2	1	2	2
20060207209	2006	7209	2	Nankai District	1	Central urban	3	2001-09-06	4	4.58333	55	girl	2	16.2	112.2	2006-04-18	12.8685	1.2	-1.87	-0.47	2	2	2	2
20060207218	2006	7218	2	Nankai District	1	Central urban	2	2001-09-05	4	4.58333	55	boy	1	15.65	98.2	2006-04-05	16.229	-2.03	0.73	-0.86	2	2	2	2
20060207219	2006	7219	2	Nankai District	1	Central urban	2	2001-09-05	4	4.58333	55	boy	1	24.85	115.1	2006-04-05	18.7575	1.77	2.31	2.59	1	1	2	1
20060207220	2006	7220	2	Nankai District	1	Central urban	3	2001-09-05	4	4.58333	55	girl	2	20.1	110.1	2006-04-19	16.5814	0.74	0.85	1	2	2	2	2
20060207233	2006	7233	2	Nankai District	1	Central urban	2	2001-09-04	4	4.58333	55	boy	1	15.3	104	2006-04-05	14.1457	-0.72	-0.89	-1.03	2	2	2	2
20060207261	2006	7261	2	Nankai District	1	Central urban	2	2001-09-02	4	4.58333	55	girl	2	17.7	101.8	2006-04-05	17.0796	-1.08	1.14	0.14	2	1	2	2
20060207288	2006	7288	2	Nankai District	1	Central urban	1	2001-08-31	4	4.5	54	boy	1	14.1	100.5	2006-03-07	13.9601	-1.4	-1.07	-1.6	2	2	2	2
20060207289	2006	7289	2	Nankai District	1	Central urban	2	2001-08-31	4	4.58333	55	boy	1	21.25	114.1	2006-04-05	16.3225	1.55	0.79	1.45	2	2	2	2
20060207310	2006	7310	2	Nankai District	1	Central urban	1	2001-08-30	4	4.5	54	boy	1	17.8	104.5	2006-03-06	16.3	-0.49	0.77	0.2	2	2	2	2
20060207328	2006	7328	2	Nankai District	1	Central urban	2	2001-08-29	4	4.58333	55	girl	2	19.05	109.7	2006-04-05	15.83	0.65	0.38	0.64	2	2	2	2
20060207329	2006	7329	2	Nankai District	1	Central urban	2	2001-08-29	4	4.58333	55	girl	2	19.2	108.9	2006-04-05	16.1899	0.47	0.61	0.7	2	2	2	2
20060207350	2006	7350	2	Nankai District	1	Central urban	1	2001-08-28	4	4.5	54	boy	1	16.2	102.6	2006-03-07	15.3894	-0.92	0.11	-0.52	2	2	2	2
20060207351	2006	7351	2	Nankai District	1	Central urban	2	2001-08-28	4	4.58333	55	boy	1	17.2	106.2	2006-04-05	15.2503	-0.23	0.01	-0.14	2	2	2	2
20060207411	2006	7411	2	Nankai District	1	Central urban	1	2001-08-24	4	4.5	54	boy	1	18.35	108.5	2006-03-07	15.5875	0.41	0.26	0.43	2	2	2	2
20060207418	2006	7418	2	Nankai District	1	Central urban	3	2001-08-24	4	4.58333	55	girl	2	16.2	100	2006-04-18	16.2	-1.47	0.62	-0.47	2	2	2	2
20060207430	2006	7430	2	Nankai District	1	Central urban	2	2001-08-23	4	4.58333	55	boy	1	18.4	101.4	2006-04-05	17.8954	-1.31	1.81	0.37	2	1	2	1
20060207444	2006	7444	2	Nankai District	1	Central urban	1	2001-08-22	4	4.5	54	boy	1	17.1	101.9	2006-03-07	16.4683	-1.08	0.89	-0.11	2	2	2	2
20060207445	2006	7445	2	Nankai District	1	Central urban	2	2001-08-22	4	4.58333	55	girl	2	16	106.5	2006-04-05	14.1065	-0.05	-0.84	-0.56	2	2	2	2
20060207446	2006	7446	2	Nankai District	1	Central urban	2	2001-08-22	4	4.58333	55	girl	2	18.35	106.3	2006-04-05	16.2394	-0.09	0.64	0.39	2	2	2	2
20060207447	2006	7447	2	Nankai District	1	Central urban	2	2001-08-22	4	4.58333	55	girl	2	19.1	112.3	2006-04-05	15.1452	1.22	-0.08	0.66	2	2	2	2
20060207452	2006	7452	2	Nankai District	1	Central urban	3	2001-08-22	4	4.58333	55	boy	1	16.4	104.8	2006-04-18	14.9321	-0.54	-0.24	-0.5	2	2	2	2
20060207463	2006	7463	2	Nankai District	1	Central urban	1	2001-08-21	4	4.5	54	girl	2	17.55	107.5	2006-03-07	15.1866	0.29	-0.05	0.16	2	2	2	2
20060207464	2006	7464	2	Nankai District	1	Central urban	1	2001-08-21	4	4.5	54	girl	2	26.8	110	2006-03-07	22.1488	0.84	3.61	2.88	1	1	1	1
20060207465	2006	7465	2	Nankai District	1	Central urban	2	2001-08-21	4	4.58333	55	girl	2	20.5	110.6	2006-04-05	16.7588	0.85	0.96	1.13	2	2	2	2
20060207487	2006	7487	2	Nankai District	1	Central urban	1	2001-08-20	4	4.5	54	boy	1	19.45	107.9	2006-03-07	16.7062	0.28	1.05	0.86	2	1	2	2
20060207501	2006	7501	2	Nankai District	1	Central urban	3	2001-08-19	4	4.66667	56	girl	2	22.35	117.9	2006-04-19	16.0787	2.3	0.54	1.61	2	2	2	2
20060207520	2006	7520	2	Nankai District	1	Central urban	1	2001-08-17	4	4.5	54	girl	2	16.1	105.3	2006-03-06	14.5201	-0.19	-0.52	-0.45	2	2	2	2
20060207526	2006	7526	2	Nankai District	1	Central urban	3	2001-08-17	4	4.66667	56	girl	2	18	106.8	2006-04-18	15.7808	-0.11	0.35	0.19	2	2	2	2
20060207527	2006	7527	2	Nankai District	1	Central urban	3	2001-08-17	4	4.66667	56	boy	1	18.8	106.2	2006-04-18	16.669	-0.35	1.03	0.46	2	1	2	2
20060207542	2006	7542	2	Nankai District	1	Central urban	1	2001-08-16	4	4.5	54	girl	2	18.9	108.9	2006-03-07	15.937	0.6	0.46	0.66	2	2	2	2
20060207549	2006	7549	2	Nankai District	1	Central urban	3	2001-08-16	4	4.66667	56	girl	2	18.2	108	2006-04-18	15.6036	0.15	0.23	0.26	2	2	2	2
20060207550	2006	7550	2	Nankai District	1	Central urban	3	2001-08-16	4	4.66667	56	boy	1	19.5	108.6	2006-04-18	16.5339	0.18	0.94	0.73	2	2	2	2
20060207551	2006	7551	2	Nankai District	1	Central urban	3	2001-08-16	4	4.66667	56	girl	2	28.75	124	2006-04-18	18.698	3.62	2	3.15	2	1	2	1
20060207568	2006	7568	2	Nankai District	1	Central urban	2	2001-08-15	4	4.58333	55	boy	1	16.3	103.4	2006-04-05	15.2457	-0.86	0	-0.55	2	2	2	2
20060207572	2006	7572	2	Nankai District	1	Central urban	3	2001-08-15	4	4.66667	56	boy	1	17.35	106.8	2006-04-18	15.211	-0.22	-0.01	-0.14	2	2	2	2
20060207573	2006	7573	2	Nankai District	1	Central urban	3	2001-08-15	4	4.66667	56	girl	2	20.5	107.6	2006-04-18	17.7064	0.07	1.48	1.05	2	1	2	1
20060207600	2006	7600	2	Nankai District	1	Central urban	3	2001-08-14	4	4.66667	56	boy	1	16.1	108.5	2006-04-18	13.6762	0.16	-1.3	-0.71	2	2	2	2
20060207614	2006	7614	2	Nankai District	1	Central urban	1	2001-08-13	4	4.5	54	girl	2	17.4	102.5	2006-03-07	16.5616	-0.81	0.85	0.1	2	2	2	2
20060207615	2006	7615	2	Nankai District	1	Central urban	2	2001-08-13	4	4.58333	55	boy	1	18.9	109.2	2006-04-05	15.8495	0.45	0.46	0.58	2	2	2	2
20060207647	2006	7647	2	Nankai District	1	Central urban	3	2001-08-11	4	4.66667	56	boy	1	22.4	110.8	2006-04-18	18.246	0.67	2.01	1.76	1	1	2	1
20060207659	2006	7659	2	Nankai District	1	Central urban	2	2001-08-10	4	4.58333	55	girl	2	16.3	109.4	2006-04-05	13.6192	0.58	-1.22	-0.43	2	2	2	2
20060207660	2006	7660	2	Nankai District	1	Central urban	2	2001-08-10	4	4.58333	55	girl	2	17.5	106.5	2006-04-05	15.429	-0.05	0.12	0.07	2	2	2	2
20060207663	2006	7663	2	Nankai District	1	Central urban	3	2001-08-10	4	4.66667	56	boy	1	14.85	99.6	2006-04-18	14.9695	-1.82	-0.2	-1.33	2	2	2	2
20060207664	2006	7664	2	Nankai District	1	Central urban	3	2001-08-10	4	4.66667	56	boy	1	18	107.4	2006-04-18	15.605	-0.08	0.28	0.14	2	2	2	2
20060207665	2006	7665	2	Nankai District	1	Central urban	3	2001-08-10	4	4.66667	56	girl	2	19.8	108.9	2006-04-18	16.6959	0.35	0.91	0.83	2	2	2	2
20060207679	2006	7679	2	Nankai District	1	Central urban	3	2001-08-09	4	4.66667	56	girl	2	18.9	114.2	2006-04-18	14.492	1.5	-0.54	0.52	2	2	2	2
20060207694	2006	7694	2	Nankai District	1	Central urban	2	2001-08-08	4	4.58333	55	boy	1	18.3	105.5	2006-04-05	16.4417	-0.39	0.88	0.33	2	2	2	2
20060207695	2006	7695	2	Nankai District	1	Central urban	2	2001-08-08	4	4.58333	55	boy	1	21.85	114.2	2006-04-05	16.754	1.57	1.09	1.65	2	1	2	2
20060207744	2006	7744	2	Nankai District	1	Central urban	3	2001-08-06	4	4.66667	56	girl	2	20.5	114.6	2006-04-18	15.6093	1.59	0.24	1.05	2	2	2	2
20060207757	2006	7757	2	Nankai District	1	Central urban	1	2001-08-05	4	4.58333	55	boy	1	18.25	107.1	2006-03-07	15.9105	-0.03	0.5	0.31	2	2	2	2
20060207758	2006	7758	2	Nankai District	1	Central urban	2	2001-08-05	4	4.66667	56	girl	2	16.05	102.6	2006-04-05	15.2469	-1.02	-0.01	-0.61	2	2	2	2
20060207805	2006	7805	2	Nankai District	1	Central urban	1	2001-08-02	4	4.58333	55	boy	1	20.4	115.4	2006-03-07	15.3186	1.84	0.06	1.15	2	2	2	2
20060207806	2006	7806	2	Nankai District	1	Central urban	2	2001-08-02	4	4.66667	56	boy	1	15.05	102.5	2006-04-05	14.3248	-1.18	-0.73	-1.23	2	2	2	2
20060207827	2006	7827	2	Nankai District	1	Central urban	3	2001-08-01	4	4.66667	56	boy	1	16.5	105.7	2006-04-18	14.7684	-0.46	-0.36	-0.52	2	2	2	2
20060207845	2006	7845	2	Nankai District	1	Central urban	3	2001-07-31	4	4.66667	56	girl	2	21.2	110.4	2006-04-18	17.3939	0.67	1.31	1.27	2	1	2	1
20060207858	2006	7858	2	Nankai District	1	Central urban	3	2001-07-30	4	4.66667	56	girl	2	19.75	114.2	2006-04-19	15.1438	1.5	-0.08	0.81	2	2	2	2
20060207859	2006	7859	2	Nankai District	1	Central urban	3	2001-07-30	4	4.66667	56	boy	1	22.05	113.7	2006-04-18	17.0564	1.32	1.29	1.64	2	1	2	2
20060207867	2006	7867	2	Nankai District	1	Central urban	1	2001-07-29	4	4.58333	55	girl	2	18.15	113.1	2006-03-07	14.189	1.39	-0.77	0.32	2	2	2	2
20060207881	2006	7881	2	Nankai District	1	Central urban	1	2001-07-28	4	4.58333	55	boy	1	17.4	109.1	2006-03-07	14.6184	0.42	-0.5	-0.05	2	2	2	2
20060207886	2006	7886	2	Nankai District	1	Central urban	3	2001-07-28	4	4.66667	56	girl	2	18.5	112.8	2006-04-18	14.5396	1.2	-0.51	0.37	2	2	2	2
20060207926	2006	7926	2	Nankai District	1	Central urban	1	2001-07-26	4	4.58333	55	boy	1	17.1	108.9	2006-03-07	14.4192	0.38	-0.66	-0.18	2	2	2	2
20060207927	2006	7927	2	Nankai District	1	Central urban	2	2001-07-26	4	4.66667	56	boy	1	28.15	123.5	2006-04-05	18.4563	3.5	2.13	3.44	1	1	2	1
20060207931	2006	7931	2	Nankai District	1	Central urban	3	2001-07-26	4	4.66667	56	girl	2	16.35	109.3	2006-04-19	13.686	0.44	-1.17	-0.48	2	2	2	2
20060207960	2006	7960	2	Nankai District	1	Central urban	3	2001-07-24	4	4.66667	56	boy	1	19.5	106.2	2006-04-18	17.2896	-0.35	1.43	0.73	2	1	2	2
20060207975	2006	7975	2	Nankai District	1	Central urban	2	2001-07-23	4	4.66667	56	boy	1	20.6	117.3	2006-04-05	14.9717	2.12	-0.2	1.14	2	2	2	2
20060207980	2006	7980	2	Nankai District	1	Central urban	3	2001-07-23	4	4.66667	56	girl	2	17.1	106	2006-04-18	15.2189	-0.28	-0.03	-0.17	2	2	2	2
20060207990	2006	7990	2	Nankai District	1	Central urban	1	2001-07-22	4	4.58333	55	girl	2	17.4	109.1	2006-03-07	14.6184	0.52	-0.45	0.03	2	2	2	2
20060207991	2006	7991	2	Nankai District	1	Central urban	1	2001-07-22	4	4.58333	55	girl	2	20.1	113.1	2006-03-07	15.7134	1.39	0.31	1	2	2	2	2
20060208029	2006	8029	2	Nankai District	1	Central urban	3	2001-07-20	4	4.66667	56	boy	1	19.15	111.3	2006-04-18	15.4589	0.78	0.17	0.6	2	2	2	2
20060208030	2006	8030	2	Nankai District	1	Central urban	3	2001-07-20	4	4.66667	56	boy	1	20.9	113.1	2006-04-18	16.3388	1.19	0.81	1.25	2	2	2	2
20060208056	2006	8056	2	Nankai District	1	Central urban	3	2001-07-19	4	4.66667	56	boy	1	16.4	102.6	2006-04-18	15.5793	-1.15	0.26	-0.57	2	2	2	2
20060208072	2006	8072	2	Nankai District	1	Central urban	3	2001-07-18	4	4.75	57	girl	2	15.5	104.8	2006-04-18	14.1127	-0.65	-0.83	-0.93	2	2	2	2
20060208089	2006	8089	2	Nankai District	1	Central urban	3	2001-07-17	4	4.75	57	girl	2	16.5	106.5	2006-04-18	14.5474	-0.28	-0.5	-0.48	2	2	2	2
20060208105	2006	8105	2	Nankai District	1	Central urban	2	2001-07-16	4	4.66667	56	boy	1	19.4	109.3	2006-04-05	16.2391	0.34	0.74	0.7	2	2	2	2
20060208106	2006	8106	2	Nankai District	1	Central urban	2	2001-07-16	4	4.66667	56	boy	1	21.6	116	2006-04-05	16.0523	1.83	0.61	1.49	2	2	2	2
20060208110	2006	8110	2	Nankai District	1	Central urban	3	2001-07-16	4	4.75	57	boy	1	19	110.1	2006-04-18	15.674	0.39	0.34	0.47	2	2	2	2
20060208122	2006	8122	2	Nankai District	1	Central urban	2	2001-07-15	4	4.66667	56	boy	1	17.7	111.2	2006-04-05	14.3141	0.76	-0.74	0.01	2	2	2	2
20060208124	2006	8124	2	Nankai District	1	Central urban	3	2001-07-15	4	4.75	57	boy	1	21.8	112.1	2006-04-18	17.3478	0.84	1.47	1.48	2	1	2	2
20060208142	2006	8142	2	Nankai District	1	Central urban	3	2001-07-14	4	4.75	57	girl	2	20.1	109.7	2006-04-18	16.7026	0.4	0.91	0.85	2	2	2	2
20060208150	2006	8150	2	Nankai District	1	Central urban	2	2001-07-13	4	4.66667	56	boy	1	17.6	108.5	2006-04-05	14.9504	0.16	-0.22	-0.03	2	2	2	2
20060208155	2006	8155	2	Nankai District	1	Central urban	3	2001-07-13	4	4.75	57	boy	1	17.3	108	2006-04-18	14.832	-0.07	-0.3	-0.23	2	2	2	2
20060208156	2006	8156	2	Nankai District	1	Central urban	3	2001-07-13	4	4.75	57	boy	1	21.2	108.9	2006-04-18	17.8764	0.13	1.79	1.28	2	1	2	1
20060208164	2006	8164	2	Nankai District	1	Central urban	1	2001-07-12	4	4.58333	55	boy	1	21.7	113.4	2006-03-07	16.8746	1.39	1.17	1.6	2	1	2	2
20060208169	2006	8169	2	Nankai District	1	Central urban	3	2001-07-12	4	4.75	57	girl	2	18.9	115.3	2006-04-18	14.2168	1.61	-0.75	0.45	2	2	2	2
20060208170	2006	8170	2	Nankai District	1	Central urban	3	2001-07-12	4	4.75	57	boy	1	19.2	108.3	2006-04-18	16.3698	0	0.83	0.55	2	2	2	2
20060208188	2006	8188	2	Nankai District	1	Central urban	1	2001-07-11	4	4.58333	55	boy	1	21	109	2006-03-07	17.6753	0.4	1.68	1.36	2	1	2	1
20060208239	2006	8239	2	Nankai District	1	Central urban	3	2001-07-08	4	4.75	57	boy	1	21.8	112.5	2006-04-18	17.2247	0.92	1.39	1.48	2	1	2	2
20060208260	2006	8260	2	Nankai District	1	Central urban	1	2001-07-06	4	4.66667	56	boy	1	17.25	109	2006-03-07	14.519	0.27	-0.57	-0.19	2	2	2	2
20060208282	2006	8282	2	Nankai District	1	Central urban	3	2001-07-05	4	4.75	57	boy	1	15.4	102	2006-04-18	14.802	-1.4	-0.33	-1.12	2	2	2	2
20060208297	2006	8297	2	Nankai District	1	Central urban	1	2001-07-04	4	4.66667	56	boy	1	20.2	118.2	2006-03-07	14.4583	2.32	-0.62	1	2	2	2	2
20060208306	2006	8306	2	Nankai District	1	Central urban	1	2001-07-03	4	4.66667	56	girl	2	24.6	116.5	2006-03-07	18.1252	2	1.71	2.21	2	1	2	1
20060208307	2006	8307	2	Nankai District	1	Central urban	2	2001-07-03	4	4.75	57	boy	1	21.5	111.6	2006-04-05	17.2628	0.72	1.42	1.38	2	1	2	2
20060208310	2006	8310	2	Nankai District	1	Central urban	3	2001-07-03	4	4.75	57	girl	2	16	104.7	2006-04-18	14.5958	-0.67	-0.47	-0.7	2	2	2	2
20060208355	2006	8355	2	Nankai District	1	Central urban	2	2001-06-30	4	4.75	57	girl	2	18	106.7	2006-04-05	15.8104	-0.24	0.36	0.12	2	2	2	2
20060208359	2006	8359	2	Nankai District	1	Central urban	3	2001-06-30	4	4.75	57	boy	1	17	110.7	2006-04-18	13.8725	0.53	-1.11	-0.36	2	2	2	2
20060208360	2006	8360	2	Nankai District	1	Central urban	3	2001-06-30	4	4.75	57	boy	1	18	110.2	2006-04-18	14.8221	0.42	-0.31	0.07	2	2	2	2
20060208373	2006	8373	2	Nankai District	1	Central urban	3	2001-06-29	4	4.75	57	girl	2	17.9	109.7	2006-04-18	14.8744	0.4	-0.27	0.08	2	2	2	2
20060208392	2006	8392	2	Nankai District	1	Central urban	3	2001-06-28	4	4.75	57	girl	2	17.6	110.6	2006-04-18	14.3881	0.6	-0.62	-0.04	2	2	2	2
20060208393	2006	8393	2	Nankai District	1	Central urban	3	2001-06-28	4	4.75	57	boy	1	19.7	106.6	2006-04-18	17.3361	-0.38	1.46	0.74	2	1	2	2
20060208410	2006	8410	2	Nankai District	1	Central urban	2	2001-06-27	4	4.75	57	girl	2	21.9	109.8	2006-04-05	18.1652	0.43	1.72	1.41	2	1	2	1
20060208416	2006	8416	2	Nankai District	1	Central urban	3	2001-06-27	4	4.75	57	girl	2	19	109.6	2006-04-18	15.8173	0.38	0.37	0.48	2	2	2	2
20060208424	2006	8424	2	Nankai District	1	Central urban	1	2001-06-26	4	4.66667	56	girl	2	16.65	103	2006-03-07	15.6942	-0.93	0.29	-0.35	2	2	2	2
20060208425	2006	8425	2	Nankai District	1	Central urban	1	2001-06-26	4	4.66667	56	girl	2	17.65	104.5	2006-03-07	16.1626	-0.6	0.59	0.05	2	2	2	2
20060208426	2006	8426	2	Nankai District	1	Central urban	2	2001-06-26	4	4.75	57	girl	2	18	107.6	2006-04-05	15.547	-0.05	0.19	0.12	2	2	2	2
20060208431	2006	8431	2	Nankai District	1	Central urban	3	2001-06-26	4	4.75	57	boy	1	18.8	106.7	2006-04-18	16.5131	-0.36	0.93	0.39	2	2	2	2
20060208445	2006	8445	2	Nankai District	1	Central urban	1	2001-06-25	4	4.66667	56	boy	1	15.35	101.1	2006-03-07	15.0178	-1.49	-0.16	-1.08	2	2	2	2
20060208446	2006	8446	2	Nankai District	1	Central urban	2	2001-06-25	4	4.75	57	boy	1	20.75	113.1	2006-04-05	16.2216	1.06	0.73	1.12	2	2	2	2
20060208448	2006	8448	2	Nankai District	1	Central urban	3	2001-06-25	4	4.75	57	girl	2	15.6	104	2006-04-18	14.4231	-0.82	-0.59	-0.88	2	2	2	2
20060208470	2006	8470	2	Nankai District	1	Central urban	3	2001-06-23	4	4.75	57	boy	1	22.05	117.5	2006-04-18	15.971	2.03	0.55	1.57	2	2	2	2
20060208484	2006	8484	2	Nankai District	1	Central urban	3	2001-06-22	4	4.75	57	boy	1	18.8	109.5	2006-04-18	15.6794	0.26	0.34	0.39	2	2	2	2
20060208485	2006	8485	2	Nankai District	1	Central urban	3	2001-06-22	4	4.75	57	girl	2	19.5	112	2006-04-18	15.5453	0.9	0.19	0.66	2	2	2	2
20060208486	2006	8486	2	Nankai District	1	Central urban	3	2001-06-22	4	4.75	57	boy	1	20	113	2006-04-18	15.6629	1.03	0.33	0.85	2	2	2	2
20060208521	2006	8521	2	Nankai District	1	Central urban	3	2001-06-20	4	4.75	57	girl	2	15.7	104.3	2006-04-18	14.4322	-0.76	-0.59	-0.84	2	2	2	2
20060208522	2006	8522	2	Nankai District	1	Central urban	3	2001-06-20	4	4.75	57	girl	2	16.6	103	2006-04-18	15.6471	-1.04	0.26	-0.44	2	2	2	2
20060208523	2006	8523	2	Nankai District	1	Central urban	3	2001-06-20	4	4.75	57	girl	2	18.6	115.3	2006-04-18	13.9912	1.61	-0.92	0.34	2	2	2	2
20060208540	2006	8540	2	Nankai District	1	Central urban	2	2001-06-19	4	4.75	57	boy	1	17.15	106	2006-04-05	15.2634	-0.51	0.03	-0.3	2	2	2	2
20060208572	2006	8572	2	Nankai District	1	Central urban	1	2001-06-17	4	4.66667	56	boy	1	17.7	107.9	2006-03-06	15.203	0.03	-0.02	0.01	2	2	2	2
20060208573	2006	8573	2	Nankai District	1	Central urban	2	2001-06-17	4	4.75	57	boy	1	23.6	114.5	2006-04-05	18.0012	1.37	1.86	2.06	2	1	2	1
20060208589	2006	8589	2	Nankai District	1	Central urban	3	2001-06-16	4	4.83333	58	boy	1	18.2	111.1	2006-04-18	14.7449	0.49	-0.36	0.08	2	2	2	2
20060208604	2006	8604	2	Nankai District	1	Central urban	3	2001-06-15	4	4.83333	58	boy	1	20	111.6	2006-04-18	16.0584	0.6	0.62	0.78	2	2	2	2
20060208618	2006	8618	2	Nankai District	1	Central urban	1	2001-06-14	4	4.66667	56	girl	2	15.4	106.8	2006-03-07	13.5014	-0.11	-1.32	-0.91	2	2	2	2
20060208630	2006	8630	2	Nankai District	1	Central urban	3	2001-06-13	4	4.83333	58	girl	2	20.75	114	2006-04-18	15.9665	1.21	0.46	0.99	2	2	2	2
20060208639	2006	8639	2	Nankai District	1	Central urban	1	2001-06-12	4	4.66667	56	boy	1	16.35	106.4	2006-03-07	14.4422	-0.31	-0.63	-0.59	2	2	2	2
20060208700	2006	8700	2	Nankai District	1	Central urban	1	2001-06-08	4	4.66667	56	boy	1	13.9	97.5	2006-03-07	14.622	-2.29	-0.48	-1.84	2	2	2	2
20060208701	2006	8701	2	Nankai District	1	Central urban	1	2001-06-08	4	4.66667	56	boy	1	21.1	111	2006-03-07	17.1252	0.72	1.33	1.32	2	1	2	2
20060208702	2006	8702	2	Nankai District	1	Central urban	2	2001-06-08	4	4.75	57	girl	2	19.9	114.3	2006-04-05	15.2321	1.39	-0.02	0.79	2	2	2	2
20060208716	2006	8716	2	Nankai District	1	Central urban	3	2001-06-07	4	4.83333	58	boy	1	17.5	109.1	2006-04-18	14.7024	0.05	-0.4	-0.21	2	2	2	2
20060208726	2006	8726	2	Nankai District	1	Central urban	1	2001-06-06	4	4.75	57	girl	2	17.9	109.9	2006-03-07	14.8203	0.45	-0.31	0.08	2	2	2	2
20060208748	2006	8748	2	Nankai District	1	Central urban	3	2001-06-05	4	4.83333	58	boy	1	15.85	103	2006-04-18	14.9401	-1.29	-0.21	-0.96	2	2	2	2
20060208768	2006	8768	2	Nankai District	1	Central urban	2	2001-06-03	4	4.83333	58	girl	2	17.05	108	2006-04-05	14.6176	-0.08	-0.45	-0.32	2	2	2	2
20060208791	2006	8791	2	Nankai District	1	Central urban	2	2001-06-01	4	4.83333	58	boy	1	21.7	109.9	2006-04-05	17.9665	0.23	1.84	1.38	2	1	2	1
20060208809	2006	8809	2	Nankai District	1	Central urban	1	2001-05-31	4	4.75	57	girl	2	20	108.9	2006-03-07	16.8645	0.23	1	0.82	2	2	2	2
20060208810	2006	8810	2	Nankai District	1	Central urban	1	2001-05-31	4	4.75	57	girl	2	21.6	117.5	2006-03-07	15.6451	2.08	0.26	1.32	2	2	2	2
20060208811	2006	8811	2	Nankai District	1	Central urban	2	2001-05-31	4	4.83333	58	girl	2	17.7	105.3	2006-04-05	15.9631	-0.65	0.45	-0.06	2	2	2	2
20060208828	2006	8828	2	Nankai District	1	Central urban	1	2001-05-30	4	4.75	57	boy	1	17.85	103.9	2006-03-07	16.5351	-0.98	0.94	0	2	2	2	2
20060208829	2006	8829	2	Nankai District	1	Central urban	1	2001-05-30	4	4.75	57	girl	2	22.1	112	2006-03-06	17.618	0.9	1.43	1.47	2	1	2	1
20060208830	2006	8830	2	Nankai District	1	Central urban	1	2001-05-30	4	4.75	57	boy	1	27.15	120.6	2006-03-07	18.667	2.71	2.24	3.06	1	1	2	1
20060208845	2006	8845	2	Nankai District	1	Central urban	2	2001-05-29	4	4.83333	58	girl	2	21.2	111.6	2006-04-05	17.0219	0.69	1.09	1.13	2	1	2	2
20060208855	2006	8855	2	Nankai District	1	Central urban	2	2001-05-28	4	4.83333	58	girl	2	17.35	109.2	2006-04-05	14.5497	0.18	-0.5	-0.2	2	2	2	2
20060208861	2006	8861	2	Nankai District	1	Central urban	3	2001-05-28	4	4.83333	58	girl	2	25.3	112.8	2006-04-18	19.8839	0.95	2.53	2.23	1	1	1	1
20060208875	2006	8875	2	Nankai District	1	Central urban	1	2001-05-26	4	4.75	57	girl	2	17.75	110.2	2006-03-07	14.6162	0.51	-0.45	0.02	2	2	2	2
20060208888	2006	8888	2	Nankai District	1	Central urban	3	2001-05-25	4	4.83333	58	boy	1	16	104.4	2006-04-18	14.6798	-0.98	-0.42	-0.89	2	2	2	2
20060208906	2006	8906	2	Nankai District	1	Central urban	3	2001-05-24	4	4.83333	58	girl	2	21.5	117.2	2006-04-18	15.6525	1.89	0.26	1.22	2	2	2	2
20060208918	2006	8918	2	Nankai District	1	Central urban	2	2001-05-23	4	4.83333	58	girl	2	17.2	107.2	2006-04-05	14.9671	-0.25	-0.2	-0.26	2	2	2	2
20060208919	2006	8919	2	Nankai District	1	Central urban	2	2001-05-23	4	4.83333	58	girl	2	20.8	109.8	2006-04-05	17.2528	0.31	1.22	1.01	2	1	2	1
20060208924	2006	8924	2	Nankai District	1	Central urban	3	2001-05-23	4	4.83333	58	boy	1	13.8	104.5	2006-04-18	12.6371	-0.96	-2.28	-2.03	2	2	2	2
20060208944	2006	8944	2	Nankai District	1	Central urban	3	2001-05-22	4	4.83333	58	boy	1	18.7	108.3	2006-04-18	15.9435	-0.12	0.54	0.28	2	2	2	2
20060208945	2006	8945	2	Nankai District	1	Central urban	3	2001-05-22	4	4.83333	58	boy	1	20.3	112	2006-04-18	16.183	0.69	0.71	0.89	2	2	2	2
20060208946	2006	8946	2	Nankai District	1	Central urban	3	2001-05-22	4	4.83333	58	boy	1	21.75	112.4	2006-04-18	17.2158	0.78	1.38	1.39	2	1	2	2
20060208967	2006	8967	2	Nankai District	1	Central urban	3	2001-05-21	4	4.83333	58	girl	2	23.5	115.4	2006-04-18	17.6464	1.5	1.43	1.78	2	1	2	1
20060208980	2006	8980	2	Nankai District	1	Central urban	1	2001-05-20	4	4.75	57	girl	2	18.2	113.9	2006-03-07	14.0289	1.31	-0.89	0.19	2	2	2	2
20060208983	2006	8983	2	Nankai District	1	Central urban	3	2001-05-20	4	4.83333	58	girl	2	16.2	104.6	2006-04-18	14.8065	-0.8	-0.32	-0.68	2	2	2	2
20060208984	2006	8984	2	Nankai District	1	Central urban	3	2001-05-20	4	4.83333	58	girl	2	22	110.9	2006-04-18	17.8879	0.54	1.56	1.37	2	1	2	1
20060208989	2006	8989	2	Nankai District	1	Central urban	2	2001-05-19	4	4.83333	58	boy	1	15	102	2006-04-05	14.4175	-1.5	-0.63	-1.38	2	2	2	2
20060208990	2006	8990	2	Nankai District	1	Central urban	2	2001-05-19	4	4.83333	58	boy	1	16	106.4	2006-04-05	14.1331	-0.54	-0.87	-0.89	2	2	2	2
20060209012	2006	9012	2	Nankai District	1	Central urban	3	2001-05-18	4	4.91667	59	girl	2	19.5	114.1	2006-04-18	14.9783	1.1	-0.2	0.52	2	2	2	2
20060209021	2006	9021	2	Nankai District	1	Central urban	2	2001-05-17	4	4.83333	58	boy	1	20.15	108.2	2006-04-05	17.2116	-0.15	1.38	0.83	2	1	2	2
20060209038	2006	9038	2	Nankai District	1	Central urban	2	2001-05-16	4	4.83333	58	boy	1	19.4	112.4	2006-04-05	15.3557	0.78	0.11	0.55	2	2	2	2
20060209042	2006	9042	2	Nankai District	1	Central urban	3	2001-05-16	4	4.91667	59	girl	2	16.29	104.5	2006-04-18	14.9172	-0.93	-0.24	-0.71	2	2	2	2
20060209089	2006	9089	2	Nankai District	1	Central urban	3	2001-05-12	4	4.91667	59	girl	2	19.7	111.2	2006-04-18	15.9315	0.49	0.43	0.59	2	2	2	2
20060209090	2006	9090	2	Nankai District	1	Central urban	3	2001-05-12	4	4.91667	59	girl	2	21.9	110.8	2006-04-18	17.8388	0.4	1.53	1.27	2	1	2	1
20060209099	2006	9099	2	Nankai District	1	Central urban	3	2001-05-11	4	4.91667	59	boy	1	16.8	105.1	2006-04-18	15.2091	-0.94	0.01	-0.59	2	2	2	2
20060209113	2006	9113	2	Nankai District	1	Central urban	1	2001-05-10	4	4.75	57	girl	2	19.4	110.6	2006-03-07	15.8596	0.6	0.39	0.62	2	2	2	2
20060209114	2006	9114	2	Nankai District	1	Central urban	1	2001-05-10	4	4.75	57	girl	2	23.6	114.3	2006-03-07	18.0642	1.39	1.66	1.88	2	1	2	1
20060209135	2006	9135	2	Nankai District	1	Central urban	3	2001-05-09	4	4.91667	59	boy	1	18.3	106.3	2006-04-18	16.1951	-0.68	0.72	0.05	2	2	2	2
20060209165	2006	9165	2	Nankai District	1	Central urban	2	2001-05-07	4	4.83333	58	girl	2	19.35	111.5	2006-04-05	15.5644	0.67	0.2	0.54	2	2	2	2
20060209216	2006	9216	2	Nankai District	1	Central urban	3	2001-05-02	4	4.91667	59	boy	1	18.5	107.5	2006-04-18	16.0087	-0.42	0.59	0.13	2	2	2	2
20060209220	2006	9220	2	Nankai District	1	Central urban	1	2001-05-01	4	4.83333	58	girl	2	18.9	113.5	2006-03-07	14.6714	1.1	-0.41	0.38	2	2	2	2
20060209221	2006	9221	2	Nankai District	1	Central urban	2	2001-05-01	4	4.91667	59	boy	1	21.45	115.7	2006-04-05	16.0236	1.37	0.6	1.22	2	2	2	2
20060209222	2006	9222	2	Nankai District	1	Central urban	2	2001-05-01	4	4.91667	59	boy	1	22.5	121.6	2006-04-05	15.2165	2.65	0.01	1.56	2	2	2	2
20060209237	2006	9237	2	Nankai District	1	Central urban	1	2001-04-30	4	4.83333	58	girl	2	26	116.4	2006-03-07	19.1897	1.72	2.21	2.4	1	1	1	1
20060209243	2006	9243	2	Nankai District	1	Central urban	3	2001-04-30	4	4.91667	59	boy	1	17	106.7	2006-04-19	14.9321	-0.59	-0.21	-0.5	2	2	2	2
20060209256	2006	9256	2	Nankai District	1	Central urban	1	2001-04-29	4	4.83333	58	girl	2	16.4	104.9	2006-03-07	14.9037	-0.74	-0.25	-0.59	2	2	2	2
20060209257	2006	9257	2	Nankai District	1	Central urban	1	2001-04-29	4	4.83333	58	boy	1	18.75	110.7	2006-03-07	15.3005	0.4	0.07	0.3	2	2	2	2
20060209283	2006	9283	2	Nankai District	1	Central urban	1	2001-04-27	4	4.83333	58	girl	2	17.1	105.3	2006-03-07	15.422	-0.65	0.1	-0.3	2	2	2	2
20060209295	2006	9295	2	Nankai District	1	Central urban	2	2001-04-26	4	4.91667	59	girl	2	20	110	2006-04-05	16.5289	0.23	0.79	0.68	2	2	2	2
20060209310	2006	9310	2	Nankai District	1	Central urban	3	2001-04-25	4	4.91667	59	boy	1	15.6	108.6	2006-04-18	13.2271	-0.18	-1.68	-1.15	2	2	2	2
20060209319	2006	9319	2	Nankai District	1	Central urban	2	2001-04-24	4	4.91667	59	boy	1	16.5	101.2	2006-04-05	16.111	-1.79	0.66	-0.72	2	2	2	2
20060209322	2006	9322	2	Nankai District	1	Central urban	3	2001-04-24	4	4.91667	59	boy	1	19.9	110.5	2006-04-18	16.2978	0.23	0.79	0.67	2	2	2	2
20060209336	2006	9336	2	Nankai District	1	Central urban	3	2001-04-23	4	4.91667	59	girl	2	21.45	122.7	2006-04-18	14.2475	2.92	-0.72	1.14	2	2	2	2
20060209347	2006	9347	2	Nankai District	1	Central urban	3	2001-04-22	4	4.91667	59	boy	1	19.7	114.3	2006-04-18	15.079	1.06	-0.09	0.6	2	2	2	2
20060209348	2006	9348	2	Nankai District	1	Central urban	3	2001-04-22	4	4.91667	59	boy	1	22.2	115.5	2006-04-18	16.6414	1.32	1.02	1.47	2	1	2	2
20060209356	2006	9356	2	Nankai District	1	Central urban	2	2001-04-21	4	4.91667	59	girl	2	19.8	115.4	2006-04-05	14.868	1.38	-0.28	0.62	2	2	2	2
20060209377	2006	9377	2	Nankai District	1	Central urban	3	2001-04-19	4	4.91667	59	boy	1	20.8	115.1	2006-04-18	15.7005	1.24	0.37	0.99	2	2	2	2
20060209392	2006	9392	2	Nankai District	1	Central urban	1	2001-04-18	4	4.83333	58	boy	1	19.75	112	2006-03-07	15.7446	0.69	0.4	0.69	2	2	2	2
20060209393	2006	9393	2	Nankai District	1	Central urban	1	2001-04-18	4	4.83333	58	girl	2	21	118.4	2006-03-06	14.9801	2.15	-0.2	1.07	2	2	2	2
20060209398	2006	9398	2	Nankai District	1	Central urban	3	2001-04-18	5	5	60	boy	1	19.4	111	2006-04-18	15.7455	0.22	0.41	0.42	2	2	2	2
20060209438	2006	9438	2	Nankai District	1	Central urban	3	2001-04-15	5	5	60	girl	2	17.7	108.8	2006-04-18	14.9526	-0.13	-0.22	-0.2	2	2	2	2
20060209439	2006	9439	2	Nankai District	1	Central urban	3	2001-04-15	5	5	60	girl	2	18.55	105.6	2006-04-19	16.6347	-0.8	0.85	0.12	2	2	2	2
20060209458	2006	9458	2	Nankai District	1	Central urban	3	2001-04-13	5	5	60	boy	1	19	109.5	2006-04-18	15.8462	-0.1	0.48	0.26	2	2	2	2
20060209459	2006	9459	2	Nankai District	1	Central urban	3	2001-04-13	5	5	60	girl	2	20.5	110.2	2006-04-19	16.8807	0.16	0.99	0.78	2	2	2	2
20060209480	2006	9480	2	Nankai District	1	Central urban	3	2001-04-12	5	5	60	girl	2	17.3	104.9	2006-04-18	15.7215	-0.95	0.29	-0.35	2	2	2	2
20060209481	2006	9481	2	Nankai District	1	Central urban	3	2001-04-12	5	5	60	boy	1	17.8	109.7	2006-04-18	14.7913	-0.06	-0.31	-0.22	2	2	2	2
20060209482	2006	9482	2	Nankai District	1	Central urban	3	2001-04-12	5	5	60	boy	1	18.75	113.2	2006-04-18	14.6322	0.7	-0.44	0.17	2	2	2	2
20060209498	2006	9498	2	Nankai District	1	Central urban	3	2001-04-11	5	5	60	girl	2	22.7	115.4	2006-04-18	17.0457	1.26	1.09	1.43	2	1	2	2
20060209511	2006	9511	2	Nankai District	1	Central urban	3	2001-04-10	5	5	60	girl	2	15.6	103.5	2006-04-18	14.5628	-1.24	-0.49	-1.08	2	2	2	2
20060209530	2006	9530	2	Nankai District	1	Central urban	3	2001-04-09	5	5	60	girl	2	18.5	110.8	2006-04-18	15.0693	0.29	-0.14	0.1	2	2	2	2
20060209531	2006	9531	2	Nankai District	1	Central urban	3	2001-04-09	5	5	60	boy	1	19.7	111.7	2006-04-18	15.7892	0.38	0.44	0.53	2	2	2	2
20060209562	2006	9562	2	Nankai District	1	Central urban	3	2001-04-07	5	5	60	boy	1	21.3	113.1	2006-04-18	16.6515	0.68	1.02	1.1	2	1	2	2
20060209594	2006	9594	2	Nankai District	1	Central urban	1	2001-04-04	4	4.91667	59	boy	1	18.25	110.2	2006-03-07	15.0279	0.17	-0.13	0.03	2	2	2	2
20060209602	2006	9602	2	Nankai District	1	Central urban	2	2001-04-03	5	5	60	boy	1	20.45	114.3	2006-04-05	15.6531	0.94	0.34	0.8	2	2	2	2
20060209621	2006	9621	2	Nankai District	1	Central urban	2	2001-04-02	5	5	60	boy	1	18.55	111.3	2006-04-05	14.9745	0.29	-0.17	0.09	2	2	2	2
20060209622	2006	9622	2	Nankai District	1	Central urban	2	2001-04-02	5	5	60	boy	1	22	112.4	2006-04-05	17.4137	0.53	1.5	1.33	2	1	2	1
20060209623	2006	9623	2	Nankai District	1	Central urban	2	2001-04-02	5	5	60	boy	1	23.75	119.2	2006-04-05	16.7152	1.99	1.06	1.88	2	1	2	2
20060209636	2006	9636	2	Nankai District	1	Central urban	3	2001-04-01	5	5	60	girl	2	19.9	110.7	2006-04-18	16.2389	0.27	0.61	0.59	2	2	2	2
20060209642	2006	9642	2	Nankai District	1	Central urban	2	2001-03-31	5	5	60	boy	1	24.4	123	2006-04-05	16.128	2.81	0.67	2.07	2	2	2	2
20060209649	2006	9649	2	Nankai District	1	Central urban	3	2001-03-31	5	5	60	girl	2	15.5	104.6	2006-04-18	14.1667	-1.01	-0.79	-1.12	2	2	2	2
20060209667	2006	9667	2	Nankai District	1	Central urban	1	2001-03-30	4	4.91667	59	boy	1	21.55	110.3	2006-03-07	17.7132	0.19	1.68	1.25	2	1	2	1
20060209689	2006	9689	2	Nankai District	1	Central urban	2	2001-03-29	5	5	60	boy	1	23.5	111.4	2006-04-05	18.9364	0.31	2.35	1.8	1	1	2	1
20060209708	2006	9708	2	Nankai District	1	Central urban	1	2001-03-28	4	4.91667	59	girl	2	25.15	116.1	2006-03-07	18.6584	1.53	1.94	2.12	2	1	2	1
20060209709	2006	9709	2	Nankai District	1	Central urban	2	2001-03-28	5	5	60	girl	2	13.15	95	2006-04-05	14.5706	-3.03	-0.49	-2.33	2	2	2	2
20060209736	2006	9736	2	Nankai District	1	Central urban	1	2001-03-26	4	4.91667	59	girl	2	17.9	111.9	2006-03-07	14.2953	0.64	-0.69	-0.06	2	2	2	2
20060209737	2006	9737	2	Nankai District	1	Central urban	2	2001-03-26	5	5	60	girl	2	22.4	117.7	2006-04-05	16.1694	1.74	0.57	1.34	2	2	2	2
20060209742	2006	9742	2	Nankai District	1	Central urban	3	2001-03-26	5	5	60	boy	1	21.85	113.3	2006-04-19	17.0213	0.72	1.26	1.28	2	1	2	2
20060209772	2006	9772	2	Nankai District	1	Central urban	3	2001-03-24	5	5	60	boy	1	18.7	109	2006-04-18	15.7394	-0.21	0.4	0.15	2	2	2	2
20060209789	2006	9789	2	Nankai District	1	Central urban	1	2001-03-23	4	4.91667	59	girl	2	19.1	117.3	2006-03-07	13.8815	1.78	-1	0.38	2	2	2	2
20060209804	2006	9804	2	Nankai District	1	Central urban	1	2001-03-22	4	4.91667	59	boy	1	21.2	112.9	2006-03-07	16.6321	0.76	1.01	1.13	2	1	2	2
20060209807	2006	9807	2	Nankai District	1	Central urban	3	2001-03-22	5	5	60	girl	2	17.2	109.2	2006-04-18	14.4239	-0.05	-0.6	-0.39	2	2	2	2
20060209808	2006	9808	2	Nankai District	1	Central urban	3	2001-03-22	5	5	60	boy	1	17.9	109.4	2006-04-18	14.9561	-0.12	-0.18	-0.18	2	2	2	2
20060209809	2006	9809	2	Nankai District	1	Central urban	3	2001-03-22	5	5	60	girl	2	21.3	111.2	2006-04-19	17.2254	0.37	1.19	1.03	2	1	2	2
20060209827	2006	9827	2	Nankai District	1	Central urban	3	2001-03-21	5	5	60	girl	2	15.95	101	2006-04-18	15.6357	-1.77	0.24	-0.92	2	2	2	2
20060209828	2006	9828	2	Nankai District	1	Central urban	3	2001-03-21	5	5	60	girl	2	21.35	115.2	2006-04-18	16.0877	1.22	0.52	1.04	2	2	2	2
20060209829	2006	9829	2	Nankai District	1	Central urban	3	2001-03-21	5	5	60	boy	1	22	115.7	2006-04-18	16.4345	1.24	0.88	1.33	2	2	2	2
20060209830	2006	9830	2	Nankai District	1	Central urban	3	2001-03-21	5	5	60	boy	1	23.4	114.3	2006-04-18	17.9111	0.94	1.79	1.77	2	1	2	1
20060209846	2006	9846	2	Nankai District	1	Central urban	2	2001-03-20	5	5	60	girl	2	15.1	104	2006-04-05	13.9608	-1.14	-0.94	-1.31	2	2	2	2
20060209847	2006	9847	2	Nankai District	1	Central urban	2	2001-03-20	5	5	60	girl	2	21.1	109.8	2006-04-05	17.5016	0.08	1.34	0.97	2	1	2	1
20060209862	2006	9862	2	Nankai District	1	Central urban	2	2001-03-19	5	5	60	girl	2	20.5	115.3	2006-04-05	15.4204	1.24	0.1	0.78	2	2	2	2
20060209886	2006	9886	2	Nankai District	1	Central urban	1	2001-03-18	4	4.91667	59	boy	1	21.95	114.1	2006-03-07	16.8602	1.02	1.16	1.38	2	1	2	2
20060209891	2006	9891	2	Nankai District	1	Central urban	3	2001-03-18	5	5.08333	61	girl	2	15.5	108	2006-04-18	13.2888	-0.34	-1.51	-1.19	2	2	2	2
20060209907	2006	9907	2	Nankai District	1	Central urban	3	2001-03-17	5	5.08333	61	girl	2	17.75	112.5	2006-04-18	14.0247	0.61	-0.89	-0.2	2	2	2	2
20060209908	2006	9908	2	Nankai District	1	Central urban	3	2001-03-17	5	5.08333	61	boy	1	33.4	116.2	2006-04-18	24.7363	1.29	5.4	4.56	1	1	1	1
20060209973	2006	9973	2	Nankai District	1	Central urban	2	2001-03-13	5	5	60	girl	2	21.2	115.7	2006-04-05	15.8369	1.32	0.37	1	2	2	2	2
20060209988	2006	9988	2	Nankai District	1	Central urban	2	2001-03-12	5	5	60	girl	2	20.7	111.9	2006-04-05	16.5314	0.52	0.79	0.84	2	2	2	2
20060209991	2006	9991	2	Nankai District	1	Central urban	3	2001-03-12	5	5.08333	61	girl	2	23	121.9	2006-04-18	15.4782	2.58	0.16	1.53	2	2	2	2
20060210015	2006	10015	2	Nankai District	1	Central urban	3	2001-03-10	5	5.08333	61	girl	2	16.35	107.5	2006-04-19	14.1482	-0.44	-0.8	-0.79	2	2	2	2
20060210025	2006	10025	2	Nankai District	1	Central urban	1	2001-03-09	4	4.91667	59	boy	1	20.6	112.3	2006-03-07	16.3346	0.63	0.81	0.92	2	2	2	2
20060210049	2006	10049	2	Nankai District	1	Central urban	3	2001-03-08	5	5.08333	61	girl	2	15.5	106	2006-04-18	13.7949	-0.75	-1.08	-1.19	2	2	2	2
20060210066	2006	10066	2	Nankai District	1	Central urban	1	2001-03-07	5	5	60	girl	2	15.7	103.6	2006-03-07	14.6278	-1.22	-0.45	-1.03	2	2	2	2
20060210067	2006	10067	2	Nankai District	1	Central urban	2	2001-03-07	5	5	60	girl	2	21.8	115.2	2006-04-05	16.4267	1.22	0.73	1.17	2	2	2	2
20060210077	2006	10077	2	Nankai District	1	Central urban	2	2001-03-06	5	5	60	boy	1	24.4	107.4	2006-04-05	21.1535	-0.55	3.46	2.07	1	1	1	1
20060210092	2006	10092	2	Nankai District	1	Central urban	3	2001-03-05	5	5.08333	61	girl	2	18.45	111.2	2006-04-18	14.9206	0.33	-0.22	0.07	2	2	2	2
20060210107	2006	10107	2	Nankai District	1	Central urban	3	2001-03-04	5	5.08333	61	girl	2	20.5	113.9	2006-04-19	15.8018	0.9	0.36	0.79	2	2	2	2
20060210132	2006	10132	2	Nankai District	1	Central urban	1	2001-03-02	5	5	60	girl	2	19.35	113.4	2006-03-07	15.0472	0.84	-0.15	0.4	2	2	2	2
20060210133	2006	10133	2	Nankai District	1	Central urban	1	2001-03-02	5	5	60	girl	2	19.45	112.5	2006-03-07	15.3679	0.65	0.06	0.44	2	2	2	2
20060210134	2006	10134	2	Nankai District	1	Central urban	1	2001-03-02	5	5	60	boy	1	20	114.9	2006-03-07	15.1492	1.07	-0.03	0.64	2	2	2	2
20060210135	2006	10135	2	Nankai District	1	Central urban	2	2001-03-02	5	5.08333	61	boy	1	17.45	106.4	2006-04-05	15.4139	-0.84	0.12	-0.45	2	2	2	2
20060210142	2006	10142	2	Nankai District	1	Central urban	3	2001-03-02	5	5.08333	61	boy	1	17.8	111.8	2006-04-18	14.2409	0.33	-0.85	-0.3	2	2	2	2
20060210143	2006	10143	2	Nankai District	1	Central urban	3	2001-03-02	5	5.08333	61	boy	1	18.5	109.5	2006-04-19	15.4292	-0.17	0.13	0	2	2	2	2
20060210144	2006	10144	2	Nankai District	1	Central urban	3	2001-03-02	5	5.08333	61	boy	1	20.2	117.2	2006-04-18	14.7061	1.51	-0.45	0.67	2	2	2	2
20060210145	2006	10145	2	Nankai District	1	Central urban	3	2001-03-02	5	5.08333	61	boy	1	20.8	113.5	2006-04-18	16.1462	0.7	0.66	0.89	2	2	2	2
20060210163	2006	10163	2	Nankai District	1	Central urban	2	2001-03-01	5	5.08333	61	boy	1	17.6	112.4	2006-04-05	13.9309	0.47	-1.13	-0.39	2	2	2	2
20060210186	2006	10186	2	Nankai District	1	Central urban	3	2001-02-28	5	5.08333	61	girl	2	18.85	110.1	2006-04-18	15.5502	0.1	0.2	0.22	2	2	2	2
20060210203	2006	10203	2	Nankai District	1	Central urban	3	2001-02-27	5	5.08333	61	boy	1	18.8	111.1	2006-04-19	15.231	0.18	-0.03	0.12	2	2	2	2
20060210204	2006	10204	2	Nankai District	1	Central urban	3	2001-02-27	5	5.08333	61	girl	2	21.5	113.5	2006-04-18	16.6896	0.82	0.9	1.1	2	2	2	2
20060210221	2006	10221	2	Nankai District	1	Central urban	1	2001-02-26	5	5	60	girl	2	25.8	113.5	2006-03-07	20.0276	0.86	2.56	2.21	1	1	1	1
20060210233	2006	10233	2	Nankai District	1	Central urban	1	2001-02-25	5	5	60	girl	2	15.6	108.2	2006-03-06	13.3251	-0.26	-1.45	-1.08	2	2	2	2
20060210248	2006	10248	2	Nankai District	1	Central urban	3	2001-02-24	5	5.08333	61	girl	2	19.3	112	2006-04-18	15.3858	0.5	0.1	0.38	2	2	2	2
20060210268	2006	10268	2	Nankai District	1	Central urban	3	2001-02-23	5	5.08333	61	boy	1	18.5	109.6	2006-04-18	15.4011	-0.14	0.11	0	2	2	2	2
20060210269	2006	10269	2	Nankai District	1	Central urban	3	2001-02-23	5	5.08333	61	girl	2	18.8	109.9	2006-04-18	15.5655	0.06	0.21	0.2	2	2	2	2
20060210298	2006	10298	2	Nankai District	1	Central urban	3	2001-02-21	5	5.08333	61	girl	2	21	111.1	2006-04-19	17.0134	0.31	1.08	0.95	2	1	2	2
20060210311	2006	10311	2	Nankai District	1	Central urban	2	2001-02-20	5	5.08333	61	girl	2	20.4	113.6	2006-04-05	15.8079	0.84	0.37	0.76	2	2	2	2
20060210344	2006	10344	2	Nankai District	1	Central urban	2	2001-02-18	5	5.08333	61	boy	1	22.4	116.2	2006-04-05	16.5896	1.29	0.96	1.44	2	2	2	2
20060210345	2006	10345	2	Nankai District	1	Central urban	2	2001-02-18	5	5.08333	61	boy	1	22.6	115.2	2006-04-05	17.0296	1.07	1.25	1.51	2	1	2	2
20060210346	2006	10346	2	Nankai District	1	Central urban	3	2001-02-18	5	5.16667	62	boy	1	24.8	117.9	2006-04-18	17.8412	1.54	1.75	2.11	2	1	2	1
20060210357	2006	10357	2	Nankai District	1	Central urban	1	2001-02-17	5	5	60	boy	1	23.25	114	2006-03-07	17.8901	0.87	1.78	1.73	2	1	2	1
20060210360	2006	10360	2	Nankai District	1	Central urban	3	2001-02-17	5	5.16667	62	boy	1	16.5	101	2006-04-19	16.1749	-2.12	0.68	-0.97	2	2	2	2
20060210376	2006	10376	2	Nankai District	1	Central urban	2	2001-02-16	5	5.08333	61	girl	2	20.8	115	2006-04-05	15.7278	1.13	0.32	0.88	2	2	2	2
20060210384	2006	10384	2	Nankai District	1	Central urban	3	2001-02-16	5	5.16667	62	boy	1	21	113	2006-04-18	16.4461	0.48	0.86	0.89	2	2	2	2
20060210394	2006	10394	2	Nankai District	1	Central urban	2	2001-02-15	5	5.08333	61	girl	2	16.5	108.2	2006-04-05	14.0938	-0.29	-0.84	-0.73	2	2	2	2
20060210402	2006	10402	2	Nankai District	1	Central urban	3	2001-02-15	5	5.16667	62	girl	2	21.35	116.8	2006-04-18	15.6499	1.39	0.27	0.99	2	2	2	2
20060210421	2006	10421	2	Nankai District	1	Central urban	3	2001-02-14	5	5.16667	62	boy	1	21.1	110	2006-04-18	17.438	-0.17	1.51	0.92	2	1	2	1
20060210422	2006	10422	2	Nankai District	1	Central urban	3	2001-02-14	5	5.16667	62	boy	1	23.5	119	2006-04-18	16.5949	1.77	0.96	1.72	2	2	2	2
20060210423	2006	10423	2	Nankai District	1	Central urban	3	2001-02-14	5	5.16667	62	girl	2	26	115.7	2006-04-18	19.4226	1.16	2.23	2.21	1	1	1	1
20060210440	2006	10440	2	Nankai District	1	Central urban	1	2001-02-13	5	5	60	girl	2	19.85	112.3	2006-03-07	15.7399	0.61	0.3	0.57	2	2	2	2
20060210466	2006	10466	2	Nankai District	1	Central urban	2	2001-02-12	5	5.08333	61	boy	1	20.6	113.5	2006-04-05	15.991	0.7	0.55	0.82	2	2	2	2
20060210467	2006	10467	2	Nankai District	1	Central urban	2	2001-02-12	5	5.08333	61	boy	1	21.7	117.2	2006-04-05	15.7981	1.51	0.4	1.21	2	2	2	2
20060210471	2006	10471	2	Nankai District	1	Central urban	3	2001-02-12	5	5.16667	62	boy	1	20	112.7	2006-04-18	15.7464	0.41	0.37	0.52	2	2	2	2
20060210492	2006	10492	2	Nankai District	1	Central urban	1	2001-02-11	5	5	60	girl	2	18.8	114.6	2006-03-07	14.3149	1.09	-0.68	0.21	2	2	2	2
20060210504	2006	10504	2	Nankai District	1	Central urban	2	2001-02-10	5	5.08333	61	girl	2	27.3	119.2	2006-04-05	19.2137	2.01	2.16	2.57	1	1	2	1
20060210540	2006	10540	2	Nankai District	1	Central urban	3	2001-02-08	5	5.16667	62	girl	2	18.6	111.4	2006-04-18	14.988	0.27	-0.17	0.06	2	2	2	2
20060210559	2006	10559	2	Nankai District	1	Central urban	3	2001-02-07	5	5.16667	62	boy	1	17.75	114.6	2006-04-19	13.5154	0.82	-1.51	-0.39	2	2	2	2
20060210615	2006	10615	2	Nankai District	1	Central urban	2	2001-02-03	5	5.16667	62	boy	1	16.8	108	2006-04-05	14.4033	-0.61	-0.7	-0.82	2	2	2	2
20060210626	2006	10626	2	Nankai District	1	Central urban	1	2001-02-02	5	5.08333	61	boy	1	20.2	110.7	2006-03-07	16.4838	0.09	0.89	0.67	2	2	2	2
20060210627	2006	10627	2	Nankai District	1	Central urban	2	2001-02-02	5	5.16667	62	girl	2	17.4	106.3	2006-04-05	15.3987	-0.8	0.1	-0.41	2	2	2	2
20060210652	2006	10652	2	Nankai District	1	Central urban	3	2001-02-01	5	5.16667	62	girl	2	21	118.5	2006-04-18	14.9549	1.74	-0.2	0.88	2	2	2	2
20060210707	2006	10707	2	Nankai District	1	Central urban	1	2001-01-29	5	5.08333	61	girl	2	23.8	116.7	2006-03-07	17.4757	1.49	1.33	1.74	2	1	2	1
20060210708	2006	10708	2	Nankai District	1	Central urban	2	2001-01-29	5	5.16667	62	girl	2	22.2	114.3	2006-04-05	16.9926	0.87	1.06	1.24	2	1	2	2
20060210711	2006	10711	2	Nankai District	1	Central urban	3	2001-01-29	5	5.16667	62	girl	2	16.95	106.7	2006-04-19	14.8882	-0.71	-0.24	-0.6	2	2	2	2
20060210712	2006	10712	2	Nankai District	1	Central urban	3	2001-01-29	5	5.16667	62	girl	2	19.2	112.1	2006-04-18	15.2788	0.41	0.02	0.28	2	2	2	2
20060210734	2006	10734	2	Nankai District	1	Central urban	3	2001-01-28	5	5.16667	62	boy	1	16.45	105.6	2006-04-19	14.7516	-1.13	-0.41	-0.99	2	2	2	2
20060210735	2006	10735	2	Nankai District	1	Central urban	3	2001-01-28	5	5.16667	62	girl	2	18.3	110.5	2006-04-18	14.9874	0.08	-0.18	-0.05	2	2	2	2
20060210749	2006	10749	2	Nankai District	1	Central urban	2	2001-01-27	5	5.16667	62	girl	2	18.8	114.5	2006-04-03	14.3399	0.91	-0.65	0.14	2	2	2	2
20060210750	2006	10750	2	Nankai District	1	Central urban	2	2001-01-27	5	5.16667	62	boy	1	20	112.4	2006-04-05	15.8306	0.35	0.43	0.52	2	2	2	2
20060210751	2006	10751	2	Nankai District	1	Central urban	2	2001-01-27	5	5.16667	62	boy	1	26.8	117.9	2006-04-05	19.28	1.54	2.54	2.67	1	1	2	1
20060210756	2006	10756	2	Nankai District	1	Central urban	3	2001-01-27	5	5.16667	62	girl	2	19.8	113.1	2006-04-18	15.4789	0.62	0.16	0.49	2	2	2	2
20060210777	2006	10777	2	Nankai District	1	Central urban	1	2001-01-25	5	5.08333	61	girl	2	18.35	107.5	2006-03-07	15.8789	-0.44	0.41	0.04	2	2	2	2
20060210798	2006	10798	2	Nankai District	1	Central urban	2	2001-01-23	5	5.16667	62	girl	2	18.5	113	2006-04-05	14.4882	0.6	-0.53	0.03	2	2	2	2
20060210801	2006	10801	2	Nankai District	1	Central urban	3	2001-01-23	5	5.16667	62	boy	1	17.5	110.8	2006-04-18	14.2547	0	-0.83	-0.5	2	2	2	2
20060210802	2006	10802	2	Nankai District	1	Central urban	3	2001-01-23	5	5.16667	62	boy	1	24.8	121	2006-04-18	16.9387	2.21	1.19	2.11	2	1	2	2
20060210825	2006	10825	2	Nankai District	1	Central urban	1	2001-01-21	5	5.08333	61	girl	2	18.15	109.7	2006-03-07	15.0822	0.02	-0.11	-0.04	2	2	2	2
20060210846	2006	10846	2	Nankai District	1	Central urban	1	2001-01-20	5	5.08333	61	girl	2	17.9	111.3	2006-03-06	14.4498	0.36	-0.57	-0.14	2	2	2	2
20060210847	2006	10847	2	Nankai District	1	Central urban	1	2001-01-20	5	5.08333	61	boy	1	21.45	111.5	2006-03-07	17.2535	0.27	1.4	1.12	2	1	2	2
20060210848	2006	10848	2	Nankai District	1	Central urban	1	2001-01-20	5	5.08333	61	girl	2	22.5	116	2006-03-07	16.7212	1.34	0.92	1.39	2	2	2	2
20060210849	2006	10849	2	Nankai District	1	Central urban	1	2001-01-20	5	5.08333	61	girl	2	23.6	114.3	2006-03-07	18.0642	0.98	1.63	1.69	2	1	2	1
20060210863	2006	10863	2	Nankai District	1	Central urban	2	2001-01-19	5	5.16667	62	girl	2	21.05	108.4	2006-04-05	17.914	-0.36	1.54	0.9	2	1	2	1
20060210870	2006	10870	2	Nankai District	1	Central urban	3	2001-01-19	5	5.16667	62	girl	2	27.1	116.6	2006-04-18	19.933	1.35	2.45	2.46	1	1	1	1
20060210889	2006	10889	2	Nankai District	1	Central urban	1	2001-01-18	5	5.08333	61	girl	2	22.3	115.8	2006-03-07	16.6298	1.3	0.86	1.34	2	2	2	2
20060210907	2006	10907	2	Nankai District	1	Central urban	2	2001-01-17	5	5.16667	62	girl	2	18	107.4	2006-04-05	15.605	-0.57	0.24	-0.17	2	2	2	2
20060210909	2006	10909	2	Nankai District	1	Central urban	3	2001-01-17	5	5.25	63	boy	1	20	108.2	2006-04-18	17.0834	-0.67	1.28	0.45	2	1	2	2
20060210910	2006	10910	2	Nankai District	1	Central urban	3	2001-01-17	5	5.25	63	girl	2	27.5	123.8	2006-04-18	17.9428	2.72	1.55	2.48	2	1	2	1
20060210925	2006	10925	2	Nankai District	1	Central urban	1	2001-01-16	5	5.08333	61	boy	1	22.8	121.2	2006-03-07	15.5214	2.38	0.2	1.57	2	2	2	2
20060210926	2006	10926	2	Nankai District	1	Central urban	2	2001-01-16	5	5.16667	62	girl	2	19.7	114.1	2006-04-05	15.132	0.83	-0.08	0.46	2	2	2	2
20060210950	2006	10950	2	Nankai District	1	Central urban	1	2001-01-15	5	5.08333	61	girl	2	17.6	109.4	2006-03-06	14.7054	-0.04	-0.38	-0.26	2	2	2	2
20060210956	2006	10956	2	Nankai District	1	Central urban	3	2001-01-15	5	5.25	63	girl	2	17.55	111	2006-04-19	14.244	0.07	-0.72	-0.41	2	2	2	2
20060210957	2006	10957	2	Nankai District	1	Central urban	3	2001-01-15	5	5.25	63	boy	1	22.6	120.2	2006-04-18	15.6423	1.91	0.29	1.36	2	2	2	2
20060210995	2006	10995	2	Nankai District	1	Central urban	1	2001-01-13	5	5.08333	61	girl	2	19	110.6	2006-03-07	15.5326	0.21	0.19	0.28	2	2	2	2
20060210996	2006	10996	2	Nankai District	1	Central urban	2	2001-01-13	5	5.16667	62	girl	2	25	114.5	2006-04-05	19.069	0.91	2.08	1.98	1	1	2	1
20060211000	2006	11000	2	Nankai District	1	Central urban	3	2001-01-13	5	5.25	63	boy	1	27	127.1	2006-04-18	16.7137	3.39	1.04	2.64	2	1	2	2
20060211013	2006	11013	2	Nankai District	1	Central urban	1	2001-01-12	5	5.08333	61	boy	1	22.3	114.1	2006-03-07	17.1291	0.84	1.32	1.41	2	1	2	2
20060211014	2006	11014	2	Nankai District	1	Central urban	2	2001-01-12	5	5.16667	62	boy	1	17.75	108.6	2006-04-05	15.0501	-0.48	-0.17	-0.39	2	2	2	2
20060211055	2006	11055	2	Nankai District	1	Central urban	1	2001-01-10	5	5.08333	61	girl	2	18.75	108.5	2006-03-07	15.9273	-0.23	0.44	0.18	2	2	2	2
20060211056	2006	11056	2	Nankai District	1	Central urban	3	2001-01-10	5	5.25	63	boy	1	21	115.5	2006-04-19	15.7418	0.9	0.36	0.81	2	2	2	2
20060211073	2006	11073	2	Nankai District	1	Central urban	3	2001-01-09	5	5.25	63	girl	2	17.45	105	2006-04-19	15.8277	-1.17	0.38	-0.45	2	2	2	2
20060211081	2006	11081	2	Nankai District	1	Central urban	2	2001-01-08	5	5.16667	62	boy	1	23.2	115.7	2006-04-05	17.3309	1.06	1.44	1.63	2	1	2	2
20060211103	2006	11103	2	Nankai District	1	Central urban	3	2001-01-07	5	5.25	63	girl	2	24	124.1	2006-04-18	15.5836	2.78	0.22	1.66	2	2	2	2
20060211113	2006	11113	2	Nankai District	1	Central urban	1	2001-01-06	5	5.16667	62	girl	2	20.45	113.3	2006-03-07	15.9306	0.66	0.44	0.71	2	2	2	2
20060211131	2006	11131	2	Nankai District	1	Central urban	1	2001-01-05	5	5.16667	62	boy	1	21	115.2	2006-03-07	15.8239	0.95	0.42	0.89	2	2	2	2
20060211132	2006	11132	2	Nankai District	1	Central urban	2	2001-01-05	5	5.25	63	girl	2	19.2	109.5	2006-04-05	16.013	-0.24	0.49	0.22	2	2	2	2
20060211146	2006	11146	2	Nankai District	1	Central urban	3	2001-01-04	5	5.25	63	girl	2	23.6	118.6	2006-04-18	16.7781	1.64	0.94	1.56	2	2	2	2
20060211192	2006	11192	2	Nankai District	1	Central urban	3	2001-01-01	5	5.25	63	boy	1	18.85	116.5	2006-04-19	13.8886	1.11	-1.16	0	2	2	2	2
20060211211	2006	11211	2	Nankai District	1	Central urban	3	2000-12-31	5	5.25	63	boy	1	21.5	116.2	2006-04-18	15.923	1.05	0.5	0.99	2	2	2	2
20060211236	2006	11236	2	Nankai District	1	Central urban	1	2000-12-29	5	5.16667	62	girl	2	22.6	121.3	2006-03-07	15.3598	2.33	0.08	1.35	2	2	2	2
20060211240	2006	11240	2	Nankai District	1	Central urban	3	2000-12-29	5	5.25	63	girl	2	23.05	111.1	2006-04-19	18.6742	0.09	1.89	1.41	2	1	2	1
20060211254	2006	11254	2	Nankai District	1	Central urban	2	2000-12-28	5	5.25	63	boy	1	28	122.8	2006-04-05	18.5678	2.46	2.15	2.9	1	1	2	1
20060211257	2006	11257	2	Nankai District	1	Central urban	3	2000-12-28	5	5.25	63	girl	2	21.6	116.5	2006-04-18	15.9148	1.21	0.43	1	2	2	2	2
20060211269	2006	11269	2	Nankai District	1	Central urban	1	2000-12-27	5	5.16667	62	boy	1	18.25	107.8	2006-03-07	15.7045	-0.65	0.34	-0.18	2	2	2	2
20060211270	2006	11270	2	Nankai District	1	Central urban	1	2000-12-27	5	5.16667	62	boy	1	18.25	109.5	2006-03-07	15.2207	-0.28	-0.03	-0.18	2	2	2	2
20060211271	2006	11271	2	Nankai District	1	Central urban	1	2000-12-27	5	5.16667	62	boy	1	20.85	112.8	2006-03-07	16.3866	0.43	0.82	0.83	2	2	2	2
20060211297	2006	11297	2	Nankai District	1	Central urban	1	2000-12-25	5	5.16667	62	girl	2	21.85	111.2	2006-03-07	17.6702	0.22	1.42	1.14	2	1	2	1
20060211312	2006	11312	2	Nankai District	1	Central urban	2	2000-12-24	5	5.25	63	boy	1	17.8	112.5	2006-04-05	14.0642	0.25	-1	-0.44	2	2	2	2
20060211315	2006	11315	2	Nankai District	1	Central urban	3	2000-12-24	5	5.25	63	boy	1	19.7	112.4	2006-04-18	15.5931	0.23	0.25	0.33	2	2	2	2
20060211343	2006	11343	2	Nankai District	1	Central urban	2	2000-12-22	5	5.25	63	girl	2	23.7	120.7	2006-04-05	16.268	2.08	0.65	1.59	2	2	2	2
20060211362	2006	11362	2	Nankai District	1	Central urban	1	2000-12-21	5	5.16667	62	boy	1	23.3	114.4	2006-03-07	17.8034	0.78	1.73	1.66	2	1	2	1
20060211379	2006	11379	2	Nankai District	1	Central urban	2	2000-12-20	5	5.25	63	girl	2	16.7	109.5	2006-04-03	13.928	-0.24	-0.96	-0.77	2	2	2	2
20060211397	2006	11397	2	Nankai District	1	Central urban	1	2000-12-19	5	5.16667	62	girl	2	18.3	113	2006-03-07	14.3316	0.6	-0.65	-0.05	2	2	2	2
20060211404	2006	11404	2	Nankai District	1	Central urban	3	2000-12-19	5	5.25	63	boy	1	20.2	115.4	2006-04-18	15.1684	0.87	-0.07	0.52	2	2	2	2
20060211412	2006	11412	2	Nankai District	1	Central urban	2	2000-12-18	5	5.25	63	girl	2	24	116.8	2006-04-05	17.5924	1.27	1.37	1.66	2	1	2	1
20060211424	2006	11424	2	Nankai District	1	Central urban	3	2000-12-17	5	5.33333	64	boy	1	16.65	109.3	2006-04-19	13.9371	-0.55	-1.11	-1.04	2	2	2	2
20060211425	2006	11425	2	Nankai District	1	Central urban	3	2000-12-17	5	5.33333	64	boy	1	17.4	112.4	2006-04-18	13.7726	0.11	-1.26	-0.69	2	2	2	2
20060211436	2006	11436	2	Nankai District	1	Central urban	1	2000-12-16	5	5.16667	62	girl	2	23.3	120.8	2006-03-07	15.967	2.22	0.47	1.55	2	2	2	2
20060211440	2006	11440	2	Nankai District	1	Central urban	3	2000-12-16	5	5.33333	64	girl	2	18.1	108.5	2006-04-18	15.3751	-0.55	0.09	-0.26	2	2	2	2
20060211458	2006	11458	2	Nankai District	1	Central urban	3	2000-12-15	5	5.33333	64	boy	1	18.8	111.2	2006-04-19	15.2037	-0.14	-0.04	-0.09	2	2	2	2
20060211459	2006	11459	2	Nankai District	1	Central urban	3	2000-12-15	5	5.33333	64	boy	1	23.25	122.2	2006-04-19	15.5697	2.21	0.24	1.49	2	2	2	2
20060211475	2006	11475	2	Nankai District	1	Central urban	1	2000-12-14	5	5.16667	62	boy	1	21.5	115.4	2006-03-07	16.1446	0.99	0.65	1.06	2	2	2	2
20060211491	2006	11491	2	Nankai District	1	Central urban	3	2000-12-13	5	5.33333	64	girl	2	27.5	121.1	2006-04-19	18.7519	2.04	1.91	2.41	2	1	2	1
20060211499	2006	11499	2	Nankai District	1	Central urban	1	2000-12-12	5	5.16667	62	boy	1	19.7	114.3	2006-03-06	15.079	0.76	-0.14	0.41	2	2	2	2
20060211503	2006	11503	2	Nankai District	1	Central urban	3	2000-12-12	5	5.33333	64	boy	1	19.7	112.7	2006-04-18	15.5102	0.18	0.19	0.26	2	2	2	2
20060211504	2006	11504	2	Nankai District	1	Central urban	3	2000-12-12	5	5.33333	64	girl	2	24.45	119.5	2006-04-19	17.1215	1.71	1.12	1.71	2	1	2	2
20060211505	2006	11505	2	Nankai District	1	Central urban	3	2000-12-12	5	5.33333	64	girl	2	25.8	119	2006-04-18	18.2191	1.61	1.67	2.04	2	1	2	1
20060211522	2006	11522	2	Nankai District	1	Central urban	1	2000-12-11	5	5.16667	62	girl	2	21.3	115.3	2006-03-07	16.0222	1.08	0.5	0.97	2	2	2	2
20060211523	2006	11523	2	Nankai District	1	Central urban	2	2000-12-11	5	5.25	63	girl	2	18.3	102.8	2006-04-05	17.3167	-1.62	1.23	-0.12	2	1	2	1
20060211527	2006	11527	2	Nankai District	1	Central urban	3	2000-12-11	5	5.33333	64	boy	1	29.9	117	2006-04-18	21.8424	1.1	3.79	3.3	1	1	1	1
20060211541	2006	11541	2	Nankai District	1	Central urban	1	2000-12-10	5	5.16667	62	boy	1	15.95	107.2	2006-03-07	13.8794	-0.78	-1.17	-1.23	2	2	2	2
20060211542	2006	11542	2	Nankai District	1	Central urban	1	2000-12-10	5	5.16667	62	girl	2	17.3	109.5	2006-03-07	14.4284	-0.13	-0.58	-0.45	2	2	2	2
20060211571	2006	11571	2	Nankai District	1	Central urban	1	2000-12-08	5	5.16667	62	girl	2	21.9	111.9	2006-03-07	17.4898	0.37	1.33	1.15	2	1	2	1
20060211572	2006	11572	2	Nankai District	1	Central urban	3	2000-12-08	5	5.33333	64	boy	1	17.25	110.3	2006-04-19	14.1788	-0.33	-0.9	-0.76	2	2	2	2
20060211573	2006	11573	2	Nankai District	1	Central urban	3	2000-12-08	5	5.33333	64	boy	1	22.05	115.6	2006-04-19	16.5003	0.8	0.89	1.1	2	2	2	2
20060211585	2006	11585	2	Nankai District	1	Central urban	2	2000-12-07	5	5.25	63	boy	1	18.7	105.7	2006-04-05	16.7375	-1.21	1.06	-0.06	2	1	2	2
20060211598	2006	11598	2	Nankai District	1	Central urban	2	2000-12-06	5	5.25	63	boy	1	20.45	118.4	2006-04-05	14.5878	1.52	-0.54	0.62	2	2	2	2
20060211618	2006	11618	2	Nankai District	1	Central urban	1	2000-12-05	5	5.25	63	boy	1	30.5	122.4	2006-03-07	20.3581	2.38	3.06	3.56	1	1	1	1
20060211622	2006	11622	2	Nankai District	1	Central urban	3	2000-12-05	5	5.33333	64	boy	1	20.7	115.2	2006-04-18	15.5979	0.71	0.26	0.63	2	2	2	2
20060211636	2006	11636	2	Nankai District	1	Central urban	2	2000-12-04	5	5.33333	64	boy	1	17.95	109	2006-04-05	15.1082	-0.61	-0.12	-0.45	2	2	2	2
20060211642	2006	11642	2	Nankai District	1	Central urban	3	2000-12-04	5	5.33333	64	girl	2	21	111.7	2006-04-19	16.8311	0.11	0.96	0.75	2	2	2	2
20060211643	2006	11643	2	Nankai District	1	Central urban	3	2000-12-04	5	5.33333	64	girl	2	21.85	113	2006-04-19	17.1118	0.38	1.11	1.01	2	1	2	2
20060211669	2006	11669	2	Nankai District	1	Central urban	3	2000-12-02	5	5.33333	64	boy	1	23.45	124.2	2006-04-19	15.202	2.63	-0.05	1.55	2	2	2	2
20060211675	2006	11675	2	Nankai District	1	Central urban	1	2000-12-01	5	5.25	63	boy	1	19.5	112.2	2006-03-07	15.4899	0.19	0.18	0.26	2	2	2	2
20060211704	2006	11704	2	Nankai District	1	Central urban	1	2000-11-29	5	5.25	63	girl	2	15.9	106.6	2006-03-07	13.9921	-0.84	-0.91	-1.13	2	2	2	2
20060211707	2006	11707	2	Nankai District	1	Central urban	3	2000-11-29	5	5.33333	64	boy	1	20.5	112.4	2006-04-18	16.2264	0.11	0.71	0.56	2	2	2	2
20060211729	2006	11729	2	Nankai District	1	Central urban	3	2000-11-27	5	5.33333	64	boy	1	18.6	112.2	2006-04-18	14.775	0.07	-0.39	-0.18	2	2	2	2
20060211738	2006	11738	2	Nankai District	1	Central urban	3	2000-11-26	5	5.33333	64	boy	1	27.4	119.6	2006-04-18	19.1553	1.65	2.45	2.66	1	1	2	1
20060211745	2006	11745	2	Nankai District	1	Central urban	1	2000-11-25	5	5.25	63	girl	2	20	110.4	2006-03-07	16.4094	-0.05	0.73	0.49	2	2	2	2
20060211750	2006	11750	2	Nankai District	1	Central urban	3	2000-11-25	5	5.33333	64	girl	2	22.95	112.9	2006-04-18	18.0051	0.36	1.57	1.32	2	1	2	1
20060211757	2006	11757	2	Nankai District	1	Central urban	2	2000-11-24	5	5.33333	64	girl	2	18.9	111.2	2006-04-05	15.2845	0.01	0.03	0.04	2	2	2	2
20060211763	2006	11763	2	Nankai District	1	Central urban	3	2000-11-24	5	5.33333	64	girl	2	19.95	112.6	2006-04-19	15.735	0.3	0.32	0.41	2	2	2	2
20060211773	2006	11773	2	Nankai District	1	Central urban	1	2000-11-23	5	5.25	63	boy	1	18.5	111.8	2006-03-07	14.8009	0.1	-0.37	-0.15	2	2	2	2
20060211784	2006	11784	2	Nankai District	1	Central urban	2	2000-11-22	5	5.33333	64	girl	2	20.5	114.9	2006-04-05	15.5279	0.77	0.19	0.59	2	2	2	2
20060211788	2006	11788	2	Nankai District	1	Central urban	3	2000-11-22	5	5.33333	64	girl	2	19	115.2	2006-04-18	14.3169	0.83	-0.66	0.08	2	2	2	2
20060211797	2006	11797	2	Nankai District	1	Central urban	1	2000-11-21	5	5.25	63	boy	1	20.8	114.3	2006-03-07	15.921	0.64	0.49	0.74	2	2	2	2
20060211798	2006	11798	2	Nankai District	1	Central urban	1	2000-11-21	5	5.25	63	girl	2	24.25	120.2	2006-03-07	16.7843	1.97	0.94	1.73	2	2	2	2
20060211799	2006	11799	2	Nankai District	1	Central urban	1	2000-11-21	5	5.25	63	girl	2	25.3	115.8	2006-03-06	18.867	1.07	1.98	1.98	2	1	2	1
20060211803	2006	11803	2	Nankai District	1	Central urban	3	2000-11-21	5	5.33333	64	boy	1	15.4	103.5	2006-04-18	14.3761	-1.79	-0.72	-1.66	2	2	2	2
20060211804	2006	11804	2	Nankai District	1	Central urban	3	2000-11-21	5	5.33333	64	boy	1	23.85	121.5	2006-04-18	16.1561	2.06	0.66	1.68	2	2	2	2
20060211818	2006	11818	2	Nankai District	1	Central urban	2	2000-11-20	5	5.33333	64	boy	1	17.45	110.1	2006-04-05	14.3953	-0.38	-0.71	-0.67	2	2	2	2
20060211831	2006	11831	2	Nankai District	1	Central urban	1	2000-11-19	5	5.25	63	boy	1	23.3	120.6	2006-03-06	16.02	1.99	0.56	1.58	2	2	2	2
20060211836	2006	11836	2	Nankai District	1	Central urban	3	2000-11-19	5	5.33333	64	boy	1	20.3	117.9	2006-04-18	14.6039	1.29	-0.53	0.49	2	2	2	2
20060211844	2006	11844	2	Nankai District	1	Central urban	1	2000-11-18	5	5.25	63	girl	2	19	108.1	2006-03-07	16.2593	-0.53	0.64	0.14	2	2	2	2
20060211845	2006	11845	2	Nankai District	1	Central urban	1	2000-11-18	5	5.25	63	boy	1	22.5	115.7	2006-03-07	16.808	0.94	1.1	1.33	2	1	2	2
20060211848	2006	11848	2	Nankai District	1	Central urban	3	2000-11-18	5	5.41667	65	boy	1	24.1	116.3	2006-04-18	17.8179	0.83	1.71	1.68	2	1	2	1
20060211860	2006	11860	2	Nankai District	1	Central urban	2	2000-11-17	5	5.33333	64	boy	1	18	111.2	2006-04-03	14.5567	-0.14	-0.57	-0.43	2	2	2	2
20060211865	2006	11865	2	Nankai District	1	Central urban	3	2000-11-17	5	5.41667	65	girl	2	18	109.6	2006-04-18	14.9848	-0.42	-0.18	-0.36	2	2	2	2
20060211879	2006	11879	2	Nankai District	1	Central urban	1	2000-11-16	5	5.25	63	boy	1	27.3	115.7	2006-03-07	20.3937	0.94	3.08	2.72	1	1	1	1
20060211880	2006	11880	2	Nankai District	1	Central urban	2	2000-11-16	5	5.33333	64	boy	1	20.9	111.5	2006-04-05	16.8111	-0.08	1.1	0.71	2	1	2	2
20060211885	2006	11885	2	Nankai District	1	Central urban	3	2000-11-16	5	5.41667	65	boy	1	26.5	111.5	2006-04-19	21.3155	-0.19	3.5	2.35	1	1	1	1
20060211895	2006	11895	2	Nankai District	1	Central urban	2	2000-11-15	5	5.33333	64	girl	2	18.7	111.8	2006-04-05	14.9609	0.13	-0.19	-0.03	2	2	2	2
[truncated: 143,079 more rows]
